# Supplementary material for: A checklist of marine bryozoan taxa in Scottish sea regions
Source: Zookeys. 2018 Oct 3;(787):135–49. doi: 10.3897/zookeys.787.24647 (PMC6180143; doi:10.3897/zookeys.787.24647)
Supplement: Supplementary material 1 — Scottish bryozoan records [file zookeys-787-135-s001.xlsx]

## Sheet: Bryozoan records
Species	Latitude	Longitude
Aetea anguina	55.9	-2.13
Aetea anguina	55.9197	-5.69909
Aetea anguina	55.9197	-5.69909
Aetea anguina	55.9211	-5.70236
Aetea anguina	55.9262	-5.6901
Aetea anguina	55.9262	-5.6901
Aetea anguina	55.9302	-5.7097
Aetea anguina	55.9302	-5.7097
Aetea anguina	55.94	-5.6802
Aetea anguina	55.94	-5.6802
Aetea anguina	55.9453	-5.71435
Aetea anguina	55.9453	-5.71435
Aetea anguina	55.9649	-5.65903
Aetea anguina	55.9887	-5.62885
Aetea anguina	56.0272	-2.5669
Aetea anguina	56.0272	-2.5669
Aetea anguina	56.0272	-2.5669
Aetea anguina	57.8093	-8.55478
Aetea anguina	57.8093	-8.55478
Aetea anguina	57.8093	-8.55478
Aetea anguina	57.8093	-8.55478
Aetea anguina	58.8409	-3.19218
Aetea anguina	58.8409	-3.19218
Aetea anguina	58.8409	-3.19218
Aetea anguina	58.8409	-3.19218
Aetea anguina	58.8442	-2.86976
Aetea anguina	58.8553	-3.18747
Aetea anguina	58.8553	-3.18747
Aetea anguina	58.8553	-3.18747
Aetea anguina	58.8553	-3.18747
Aetea anguina	58.8553	-3.18747
Aetea anguina	58.8553	-3.18747
Aetea anguina	58.8553	-3.18747
Aetea anguina	58.8553	-3.18747
Aetea anguina	58.8553	-3.18747
Aetea anguina	58.8553	-3.18747
Aetea anguina	58.8633	-3.20682
Aetea anguina	58.8633	-3.20682
Aetea anguina	58.8633	-3.20682
Aetea anguina	58.8633	-3.20682
Aetea anguina	58.8739	-3.2176
Aetea anguina	58.8739	-3.2176
Aetea anguina	58.8997	-3.25148
Aetea anguina	58.8997	-3.25148
Aetea anguina	58.9352	-3.35472
Aetea anguina	59.0285	-2.80193
Aetea anguina	59.048	-3.37615
Aetea anguina	59.1745	-3.12476
Aetea anguina	59.1892	-2.97075
Aetea sica	55.7501	-4.93259
Aetea sica	55.9197	-5.69909
Aetea sica	55.9197	-5.69909
Aetea sica	55.9211	-5.70236
Aetea sica	55.9262	-5.6901
Aetea sica	55.9262	-5.6901
Aetea sica	55.9887	-5.62885
Aetea sica	56.4119	-5.47682
Aetea sica	57.3366	-6.43096
Aetea sica	57.3366	-6.43096
Aetea sica	58.83	-3.11
Aetea sica	58.8739	-3.2176
Aetea sica	58.8739	-3.2176
Aetea sica	58.8739	-3.2176
Aetea sica	58.8739	-3.2176
Aetea sica	60.1623	-1.434
Aetea sica	60.4914	-1.25922
Aetea sica	60.4914	-1.25922
Aetea sica	60.4978	-1.2791
Aetea sica	60.4978	-1.2791
Aetea truncata	55.53	-5.06
Aetea truncata	55.9649	-5.65903
Aetea truncata	55.9838	-5.6587
Aetea truncata	55.9838	-5.6587
Aetea truncata	55.9887	-5.62885
Aetea truncata	55.9893	-5.65601
Aetea truncata	55.9893	-5.65601
Aetea truncata	55.9968	-5.64949
Aetea truncata	55.9994	-5.64894
Aetea truncata	55.9994	-5.64894
Aetea truncata	56.0069	-5.64001
Aetea truncata	56.0069	-5.64001
Aetea truncata	56.0124	-5.63571
Aetea truncata	56.0124	-5.63571
Aetea truncata	56.0147	-5.60287
Aetea truncata	57.7207	-5.68983
Aetea truncata	58.897	-3.24792
Aetea truncata	58.897	-3.24792
Aetea truncata	58.9109	-3.20327
Aetea truncata	58.9109	-3.20327
Aetea truncata	59.0108	-3.07615
Aetea truncata	59.0108	-3.07615
Alcyonidioides mytili	54.6352	-4.30112
Alcyonidioides mytili	54.639	-4.87324
Alcyonidioides mytili	54.639	-4.87324
Alcyonidioides mytili	54.749	-4.00756
Alcyonidioides mytili	54.749	-4.00756
Alcyonidioides mytili	54.8044	-4.18616
Alcyonidioides mytili	54.8044	-4.18616
Alcyonidioides mytili	55.7287	-6.34083
Alcyonidioides mytili	55.7287	-6.34083
Alcyonidioides mytili	55.7287	-6.34083
Alcyonidioides mytili	55.7287	-6.34083
Alcyonidioides mytili	55.7343	-5.63915
Alcyonidioides mytili	55.7501	-4.93259
Alcyonidioides mytili	55.7914	-6.0317
Alcyonidioides mytili	55.7914	-6.0317
Alcyonidioides mytili	55.868	-6.10843
Alcyonidioides mytili	55.868	-6.10843
Alcyonidioides mytili	55.8977	-2.12547
Alcyonidioides mytili	55.8977	-2.12547
Alcyonidioides mytili	55.8977	-2.12547
Alcyonidioides mytili	55.8977	-2.12547
Alcyonidioides mytili	55.8977	-2.12547
Alcyonidioides mytili	55.8977	-2.12547
Alcyonidioides mytili	55.8977	-2.12547
Alcyonidioides mytili	55.916	-2.09114
Alcyonidioides mytili	55.9177	-2.13121
Alcyonidioides mytili	55.9177	-2.13121
Alcyonidioides mytili	55.968	-5.883
Alcyonidioides mytili	55.9683	-5.90097
Alcyonidioides mytili	55.9683	-5.90097
Alcyonidioides mytili	56.0272	-2.5669
Alcyonidioides mytili	56.0272	-2.5669
Alcyonidioides mytili	56.0272	-2.5669
Alcyonidioides mytili	56.3333	-5.75
Alcyonidioides mytili	56.4577	-5.37613
Alcyonidioides mytili	56.4577	-5.37613
Alcyonidioides mytili	56.4579	-5.26736
Alcyonidioides mytili	56.4579	-5.26736
Alcyonidioides mytili	56.5855	-5.45688
Alcyonidioides mytili	56.6544	-6.01736
Alcyonidioides mytili	56.6544	-6.01736
Alcyonidioides mytili	56.6566	-5.94901
Alcyonidioides mytili	56.6566	-5.94901
Alcyonidioides mytili	56.658	-5.90344
Alcyonidioides mytili	56.658	-5.90344
Alcyonidioides mytili	56.853	-5.18196
Alcyonidioides mytili	56.853	-5.18196
Alcyonidioides mytili	57.2604	-5.57541
Alcyonidioides mytili	57.2604	-5.57541
Alcyonidioides mytili	57.2687	-5.5171
Alcyonidioides mytili	57.3348	-7.28926
Alcyonidioides mytili	57.3348	-7.28926
Alcyonidioides mytili	57.7207	-5.68983
Alcyonidioides mytili	58.0334	-6.68998
Alcyonidioides mytili	58.0334	-6.68998
Alcyonidioides mytili	58.0807	-7.0291
Alcyonidioides mytili	58.0807	-7.0291
Alcyonidioides mytili	58.0807	-7.0291
Alcyonidioides mytili	58.0807	-7.0291
Alcyonidioides mytili	58.2371	-6.79277
Alcyonidioides mytili	58.3135	-6.77216
Alcyonidioides mytili	58.8193	-3.06161
Alcyonidioides mytili	58.8442	-2.86976
Alcyonidioides mytili	58.8725	-2.82011
Alcyonidioides mytili	58.9352	-3.35472
Alcyonidioides mytili	58.9646	-2.74776
Alcyonidioides mytili	58.9646	-2.74776
Alcyonidioides mytili	59.0102	-2.94142
Alcyonidioides mytili	59.0169	-2.85939
Alcyonidioides mytili	59.0285	-2.80193
Alcyonidioides mytili	59.048	-3.37615
Alcyonidioides mytili	59.1268	-2.94086
Alcyonidioides mytili	59.1745	-2.12476
Alcyonidioides mytili	59.1892	-2.97075
Alcyonidioides mytili	59.2205	-2.58341
Alcyonidioides mytili	59.2205	-2.58341
Alcyonidioides mytili	59.2215	-2.56766
Alcyonidioides mytili	59.2215	-2.56766
Alcyonidioides mytili	60.1623	-1.434
Alcyonidioides mytili	60.1623	-1.434
Alcyonidioides mytili	60.2886	-1.47183
Alcyonidioides mytili	60.2886	-1.47183
Alcyonidioides mytili	60.2886	-1.47183
Alcyonidioides mytili	60.2886	-1.47183
Alcyonidioides mytili	60.2985	-1.48253
Alcyonidioides mytili	60.2985	-1.48253
Alcyonidioides mytili	60.3269	-1.65774
Alcyonidioides mytili	60.3269	-1.65774
Alcyonidium albidum	55.7501	-4.93259
Alcyonidium albidum	55.8994	-2.13156
Alcyonidium albidum	56.0239	-3.54845
Alcyonidium albidum	56.0248	-3.54849
Alcyonidium albidum	56.0311	-3.54874
Alcyonidium albidum	56.032	-3.54877
Alcyonidium albidum	56.0572	-3.54978
Alcyonidium albidum	56.0581	-3.54982
Alcyonidium albidum	56.0802	-2.18961
Alcyonidium albidum	56.0802	-2.18961
Alcyonidium albidum	56.4119	-5.47682
Alcyonidium albidum	58.0992	-3.06043
Alcyonidium albidum	58.0992	-3.06043
Alcyonidium albidum	58.1099	-3.07093
Alcyonidium albidum	58.1099	-3.07093
Alcyonidium albidum	59.079	-2.8497
Alcyonidium albidum	59.079	-2.8497
Alcyonidium albidum	59.9773	-1.34241
Alcyonidium albidum	59.9773	-1.34241
Alcyonidium diaphanum	54.6352	-4.30112
Alcyonidium diaphanum	54.6377	-4.8499
Alcyonidium diaphanum	54.6377	-4.8499
Alcyonidium diaphanum	54.6377	-4.8499
Alcyonidium diaphanum	54.6377	-4.8499
Alcyonidium diaphanum	54.6635	-4.70436
Alcyonidium diaphanum	54.6635	-4.70436
Alcyonidium diaphanum	54.6635	-4.70436
Alcyonidium diaphanum	54.6635	-4.70436
Alcyonidium diaphanum	54.6746	-4.69113
Alcyonidium diaphanum	54.6746	-4.69113
Alcyonidium diaphanum	54.6756	-4.38711
Alcyonidium diaphanum	54.6756	-4.38711
Alcyonidium diaphanum	54.6756	-4.38711
Alcyonidium diaphanum	54.6756	-4.38711
Alcyonidium diaphanum	54.6827	-4.43718
Alcyonidium diaphanum	54.6827	-4.43718
Alcyonidium diaphanum	54.7005	-4.89622
Alcyonidium diaphanum	54.7005	-4.89622
Alcyonidium diaphanum	54.7191	-4.54653
Alcyonidium diaphanum	54.7191	-4.54653
Alcyonidium diaphanum	54.7237	-4.36198
Alcyonidium diaphanum	54.7237	-4.36198
Alcyonidium diaphanum	54.7356	-4.61593
Alcyonidium diaphanum	54.7356	-4.61593
Alcyonidium diaphanum	54.7374	-4.35191
Alcyonidium diaphanum	54.7374	-4.35191
Alcyonidium diaphanum	54.7374	-4.35191
Alcyonidium diaphanum	54.7374	-4.35191
Alcyonidium diaphanum	54.7554	-4.77577
Alcyonidium diaphanum	54.7554	-4.77577
Alcyonidium diaphanum	54.7683	-4.08937
Alcyonidium diaphanum	54.7683	-4.08937
Alcyonidium diaphanum	54.7692	-4.08786
Alcyonidium diaphanum	54.7692	-4.08786
Alcyonidium diaphanum	54.7692	-4.08786
Alcyonidium diaphanum	54.7692	-4.08786
Alcyonidium diaphanum	54.7734	-4.05542
Alcyonidium diaphanum	54.7734	-4.05542
Alcyonidium diaphanum	54.7738	-4.1363
Alcyonidium diaphanum	54.7738	-4.1363
Alcyonidium diaphanum	54.7738	-4.1363
Alcyonidium diaphanum	54.7738	-4.1363
Alcyonidium diaphanum	54.7738	-4.1363
Alcyonidium diaphanum	54.7738	-4.1363
Alcyonidium diaphanum	54.7795	-3.95464
Alcyonidium diaphanum	54.7795	-3.95464
Alcyonidium diaphanum	54.7872	-4.33613
Alcyonidium diaphanum	54.7872	-4.33613
Alcyonidium diaphanum	54.7872	-4.33613
Alcyonidium diaphanum	54.7872	-4.33613
Alcyonidium diaphanum	54.8044	-4.18616
Alcyonidium diaphanum	54.8044	-4.18616
Alcyonidium diaphanum	54.8044	-4.18616
Alcyonidium diaphanum	54.8044	-4.18616
Alcyonidium diaphanum	54.8044	-4.18616
Alcyonidium diaphanum	54.8044	-4.18616
Alcyonidium diaphanum	54.8166	-3.82723
Alcyonidium diaphanum	54.8166	-3.82723
Alcyonidium diaphanum	54.8166	-3.82723
Alcyonidium diaphanum	54.8166	-3.82723
Alcyonidium diaphanum	54.8166	-3.82723
Alcyonidium diaphanum	54.8166	-3.82723
Alcyonidium diaphanum	54.9964	-5.07391
Alcyonidium diaphanum	54.9964	-5.07391
Alcyonidium diaphanum	55.0096	-5.08431
Alcyonidium diaphanum	55.0096	-5.08431
Alcyonidium diaphanum	55.0131	-5.05485
Alcyonidium diaphanum	55.0131	-5.05485
Alcyonidium diaphanum	55.019	-5.10694
Alcyonidium diaphanum	55.019	-5.10694
Alcyonidium diaphanum	55.02	-5.075
Alcyonidium diaphanum	55.04	-5.0569
Alcyonidium diaphanum	55.04	-5.0569
Alcyonidium diaphanum	55.04	-5.0569
Alcyonidium diaphanum	55.04	-5.0569
Alcyonidium diaphanum	55.2855	-5.55314
Alcyonidium diaphanum	55.2855	-5.55314
Alcyonidium diaphanum	55.451	-5.52055
Alcyonidium diaphanum	55.451	-5.52055
Alcyonidium diaphanum	55.451	-5.52055
Alcyonidium diaphanum	55.451	-5.52055
Alcyonidium diaphanum	55.5098	-5.0758
Alcyonidium diaphanum	55.5098	-5.0758
Alcyonidium diaphanum	55.5834	-6.32794
Alcyonidium diaphanum	55.5834	-6.32794
Alcyonidium diaphanum	55.5886	-6.33486
Alcyonidium diaphanum	55.5886	-6.33486
Alcyonidium diaphanum	55.5894	-6.33812
Alcyonidium diaphanum	55.5894	-6.33812
Alcyonidium diaphanum	55.6005	-6.22654
Alcyonidium diaphanum	55.6005	-6.22654
Alcyonidium diaphanum	55.6101	-6.15448
Alcyonidium diaphanum	55.6101	-6.15448
Alcyonidium diaphanum	55.6157	-6.17573
Alcyonidium diaphanum	55.6157	-6.17573
Alcyonidium diaphanum	55.62	-6.18255
Alcyonidium diaphanum	55.62	-6.18255
Alcyonidium diaphanum	55.6208	-6.15879
Alcyonidium diaphanum	55.6208	-6.15879
Alcyonidium diaphanum	55.623	-6.1177
Alcyonidium diaphanum	55.623	-6.1177
Alcyonidium diaphanum	55.623	-6.1177
Alcyonidium diaphanum	55.623	-6.1177
Alcyonidium diaphanum	55.623	-6.1177
Alcyonidium diaphanum	55.623	-6.1177
Alcyonidium diaphanum	55.6239	-6.1178
Alcyonidium diaphanum	55.6239	-6.1178
Alcyonidium diaphanum	55.6764	-6.31911
Alcyonidium diaphanum	55.6764	-6.31911
Alcyonidium diaphanum	55.685	-6.01118
Alcyonidium diaphanum	55.685	-6.01118
Alcyonidium diaphanum	55.6948	-6.43264
Alcyonidium diaphanum	55.6948	-6.43264
Alcyonidium diaphanum	55.7062	-6.34152
Alcyonidium diaphanum	55.7333	-4.942
Alcyonidium diaphanum	55.7333	-4.942
Alcyonidium diaphanum	55.7566	-5.58952
Alcyonidium diaphanum	55.7566	-5.58952
Alcyonidium diaphanum	55.7631	-5.32697
Alcyonidium diaphanum	55.7631	-5.32697
Alcyonidium diaphanum	55.7631	-5.32697
Alcyonidium diaphanum	55.7651	-5.57595
Alcyonidium diaphanum	55.7651	-5.57595
Alcyonidium diaphanum	55.8225	-2.03991
Alcyonidium diaphanum	55.8225	-2.03991
Alcyonidium diaphanum	55.8324	-6.45949
Alcyonidium diaphanum	55.8324	-6.45949
Alcyonidium diaphanum	55.8324	-6.45949
Alcyonidium diaphanum	55.8324	-6.45949
Alcyonidium diaphanum	55.8352	-5.9004
Alcyonidium diaphanum	55.8352	-5.9004
Alcyonidium diaphanum	55.8387	-6.46021
Alcyonidium diaphanum	55.8387	-6.46021
Alcyonidium diaphanum	55.8404	-6.10072
Alcyonidium diaphanum	55.8404	-6.10072
Alcyonidium diaphanum	55.8404	-6.10072
Alcyonidium diaphanum	55.8404	-6.10072
Alcyonidium diaphanum	55.8423	-6.09772
Alcyonidium diaphanum	55.8423	-6.09772
Alcyonidium diaphanum	55.8423	-6.09772
Alcyonidium diaphanum	55.8423	-6.09772
Alcyonidium diaphanum	55.8441	-6.09791
Alcyonidium diaphanum	55.8441	-6.09791
Alcyonidium diaphanum	55.8441	-6.09791
Alcyonidium diaphanum	55.8441	-6.09791
Alcyonidium diaphanum	55.8475	-6.10307
Alcyonidium diaphanum	55.8475	-6.10307
Alcyonidium diaphanum	55.8506	-5.31367
Alcyonidium diaphanum	55.8508	-5.30889
Alcyonidium diaphanum	55.8508	-5.30889
Alcyonidium diaphanum	55.8553	-5.37481
Alcyonidium diaphanum	55.8553	-5.37481
Alcyonidium diaphanum	55.8553	-5.37481
Alcyonidium diaphanum	55.8553	-5.37481
Alcyonidium diaphanum	55.8553	-5.37481
Alcyonidium diaphanum	55.8583	-5.91071
Alcyonidium diaphanum	55.8583	-5.91071
Alcyonidium diaphanum	55.8584	-5.90592
Alcyonidium diaphanum	55.8584	-5.90592
Alcyonidium diaphanum	55.8584	-5.90592
Alcyonidium diaphanum	55.8584	-5.90592
Alcyonidium diaphanum	55.867	-6.11153
Alcyonidium diaphanum	55.867	-6.11153
Alcyonidium diaphanum	55.868	-6.10843
Alcyonidium diaphanum	55.868	-6.10843
Alcyonidium diaphanum	55.868	-6.10843
Alcyonidium diaphanum	55.868	-6.10843
Alcyonidium diaphanum	55.868	-6.10843
Alcyonidium diaphanum	55.868	-6.10843
Alcyonidium diaphanum	55.868	-6.10843
Alcyonidium diaphanum	55.868	-6.10843
Alcyonidium diaphanum	55.868	-6.10843
Alcyonidium diaphanum	55.868	-6.10843
Alcyonidium diaphanum	55.8781	-2.1055
Alcyonidium diaphanum	55.8781	-2.1055
Alcyonidium diaphanum	55.8795	-5.69046
Alcyonidium diaphanum	55.8795	-5.69046
Alcyonidium diaphanum	55.887	-5.39996
Alcyonidium diaphanum	55.887	-5.39996
Alcyonidium diaphanum	55.887	-5.39996
Alcyonidium diaphanum	55.8934	-2.13273
Alcyonidium diaphanum	55.8934	-2.13273
Alcyonidium diaphanum	55.8948	-5.40706
Alcyonidium diaphanum	55.8948	-5.40706
Alcyonidium diaphanum	55.8948	-5.40706
Alcyonidium diaphanum	55.8961	-2.11994
Alcyonidium diaphanum	55.8961	-2.11994
Alcyonidium diaphanum	55.8961	-2.11994
Alcyonidium diaphanum	55.8961	-2.11994
Alcyonidium diaphanum	55.8977	-2.12547
Alcyonidium diaphanum	55.8977	-2.12547
Alcyonidium diaphanum	55.8977	-2.12547
Alcyonidium diaphanum	55.8977	-2.12547
Alcyonidium diaphanum	55.9006	-2.12955
Alcyonidium diaphanum	55.9006	-2.12955
Alcyonidium diaphanum	55.9068	-6.31431
Alcyonidium diaphanum	55.9068	-6.31431
Alcyonidium diaphanum	55.9068	-6.31431
Alcyonidium diaphanum	55.9068	-6.31431
Alcyonidium diaphanum	55.9068	-6.31431
Alcyonidium diaphanum	55.9068	-6.31431
Alcyonidium diaphanum	55.9151	-6.31042
Alcyonidium diaphanum	55.9151	-6.31042
Alcyonidium diaphanum	55.916	-2.09114
Alcyonidium diaphanum	55.916	-2.09114
Alcyonidium diaphanum	55.9168	-2.09441
Alcyonidium diaphanum	55.9168	-2.09441
Alcyonidium diaphanum	55.9194	-2.14242
Alcyonidium diaphanum	55.9194	-2.14242
Alcyonidium diaphanum	55.9194	-2.14242
Alcyonidium diaphanum	55.9194	-2.14242
Alcyonidium diaphanum	55.9317	-2.32495
Alcyonidium diaphanum	55.9317	-2.32495
Alcyonidium diaphanum	55.9317	-2.32495
Alcyonidium diaphanum	55.9317	-2.32495
Alcyonidium diaphanum	55.9328	-2.22251
Alcyonidium diaphanum	55.9328	-2.22251
Alcyonidium diaphanum	55.9352	-6.32708
Alcyonidium diaphanum	55.9352	-6.32708
Alcyonidium diaphanum	55.9352	-6.32708
Alcyonidium diaphanum	55.9352	-6.32708
Alcyonidium diaphanum	55.9443	-6.1678
Alcyonidium diaphanum	55.9443	-6.1678
Alcyonidium diaphanum	55.9468	-2.36511
Alcyonidium diaphanum	55.9468	-2.36511
Alcyonidium diaphanum	55.961	-5.9339
Alcyonidium diaphanum	55.961	-5.9339
Alcyonidium diaphanum	55.9616	-5.91472
Alcyonidium diaphanum	55.9616	-5.91472
Alcyonidium diaphanum	55.9616	-5.91472
Alcyonidium diaphanum	55.9616	-5.91472
Alcyonidium diaphanum	55.9625	-5.96933
Alcyonidium diaphanum	55.9625	-5.96933
Alcyonidium diaphanum	55.963	-5.967
Alcyonidium diaphanum	55.9647	-5.98399
Alcyonidium diaphanum	55.9647	-5.98399
Alcyonidium diaphanum	55.9647	-5.98399
Alcyonidium diaphanum	55.9647	-5.98399
Alcyonidium diaphanum	55.968	-5.883
Alcyonidium diaphanum	55.9683	-5.90097
Alcyonidium diaphanum	55.9683	-5.90097
Alcyonidium diaphanum	55.9696	-5.88827
Alcyonidium diaphanum	55.9696	-5.88827
Alcyonidium diaphanum	55.97	-5.887
Alcyonidium diaphanum	55.975	-5.865
Alcyonidium diaphanum	55.9766	-5.86651
Alcyonidium diaphanum	55.9766	-5.86651
Alcyonidium diaphanum	55.9897	-2.44888
Alcyonidium diaphanum	55.9897	-2.44888
Alcyonidium diaphanum	55.9897	-2.44888
Alcyonidium diaphanum	55.9897	-2.44888
Alcyonidium diaphanum	56.0064	-2.54209
Alcyonidium diaphanum	56.0064	-2.54209
Alcyonidium diaphanum	56.0074	-2.51003
Alcyonidium diaphanum	56.0074	-2.51003
Alcyonidium diaphanum	56.0074	-2.51003
Alcyonidium diaphanum	56.0074	-2.51003
Alcyonidium diaphanum	56.0162	-5.97806
Alcyonidium diaphanum	56.0162	-5.97806
Alcyonidium diaphanum	56.0162	-5.97806
Alcyonidium diaphanum	56.0162	-5.97806
Alcyonidium diaphanum	56.0162	-5.97806
Alcyonidium diaphanum	56.0162	-5.97806
Alcyonidium diaphanum	56.0272	-2.5669
Alcyonidium diaphanum	56.0272	-2.5669
Alcyonidium diaphanum	56.0317	-5.30028
Alcyonidium diaphanum	56.0317	-5.30028
Alcyonidium diaphanum	56.0317	-5.30028
Alcyonidium diaphanum	56.0674	-5.89491
Alcyonidium diaphanum	56.0674	-5.89491
Alcyonidium diaphanum	56.0695	-5.26654
Alcyonidium diaphanum	56.0695	-5.26654
Alcyonidium diaphanum	56.0695	-5.26654
Alcyonidium diaphanum	56.0695	-5.26654
Alcyonidium diaphanum	56.0695	-5.26654
Alcyonidium diaphanum	56.1117	-5.8012
Alcyonidium diaphanum	56.1117	-5.8012
Alcyonidium diaphanum	56.1117	-5.8012
Alcyonidium diaphanum	56.1117	-5.8012
Alcyonidium diaphanum	56.1122	-5.57592
Alcyonidium diaphanum	56.1122	-5.57592
Alcyonidium diaphanum	56.1192	-5.5798
Alcyonidium diaphanum	56.1192	-5.5798
Alcyonidium diaphanum	56.1213	-5.20977
Alcyonidium diaphanum	56.1213	-5.20977
Alcyonidium diaphanum	56.1213	-5.20977
Alcyonidium diaphanum	56.1257	-5.57557
Alcyonidium diaphanum	56.1257	-5.57557
Alcyonidium diaphanum	56.1284	-5.60641
Alcyonidium diaphanum	56.1284	-5.60641
Alcyonidium diaphanum	56.1495	-5.7115
Alcyonidium diaphanum	56.1495	-5.7115
Alcyonidium diaphanum	56.1834	-2.54781
Alcyonidium diaphanum	56.1834	-2.54781
Alcyonidium diaphanum	56.1865	-2.55271
Alcyonidium diaphanum	56.206	-5.68631
Alcyonidium diaphanum	56.206	-5.68631
Alcyonidium diaphanum	56.2078	-5.68809
Alcyonidium diaphanum	56.2078	-5.68809
Alcyonidium diaphanum	56.2078	-5.68809
Alcyonidium diaphanum	56.2078	-5.68809
Alcyonidium diaphanum	56.2401	-5.72026
Alcyonidium diaphanum	56.2401	-5.72026
Alcyonidium diaphanum	56.2401	-5.72026
Alcyonidium diaphanum	56.2401	-5.72026
Alcyonidium diaphanum	56.323	-5.89018
Alcyonidium diaphanum	56.323	-5.89018
Alcyonidium diaphanum	56.323	-5.891
Alcyonidium diaphanum	56.3278	-5.90847
Alcyonidium diaphanum	56.3278	-5.90847
Alcyonidium diaphanum	56.328	-5.908
Alcyonidium diaphanum	56.3377	-5.90787
Alcyonidium diaphanum	56.3377	-5.90787
Alcyonidium diaphanum	56.338	-5.908
Alcyonidium diaphanum	56.34	-5.86438
Alcyonidium diaphanum	56.34	-5.86438
Alcyonidium diaphanum	56.3436	-6.24857
Alcyonidium diaphanum	56.3436	-6.24857
Alcyonidium diaphanum	56.344	-6.249
Alcyonidium diaphanum	56.3448	-5.52158
Alcyonidium diaphanum	56.3448	-5.52158
Alcyonidium diaphanum	56.348	-5.89
Alcyonidium diaphanum	56.3483	-5.52515
Alcyonidium diaphanum	56.3483	-5.52515
Alcyonidium diaphanum	56.3483	-5.52515
Alcyonidium diaphanum	56.3483	-5.52515
Alcyonidium diaphanum	56.3535	-5.53372
Alcyonidium diaphanum	56.3535	-5.53372
Alcyonidium diaphanum	56.3535	-5.53372
Alcyonidium diaphanum	56.3535	-5.53372
Alcyonidium diaphanum	56.3565	-5.48865
Alcyonidium diaphanum	56.3565	-5.48865
Alcyonidium diaphanum	56.382	-5.60282
Alcyonidium diaphanum	56.382	-5.60282
Alcyonidium diaphanum	56.383	-5.59967
Alcyonidium diaphanum	56.383	-5.59967
Alcyonidium diaphanum	56.383	-5.59967
Alcyonidium diaphanum	56.383	-5.59967
Alcyonidium diaphanum	56.383	-5.59967
Alcyonidium diaphanum	56.383	-5.59967
Alcyonidium diaphanum	56.383	-5.59967
Alcyonidium diaphanum	56.383	-5.59967
Alcyonidium diaphanum	56.4464	-5.22579
Alcyonidium diaphanum	56.4464	-5.22579
Alcyonidium diaphanum	56.4472	-5.22748
Alcyonidium diaphanum	56.448	-5.23404
Alcyonidium diaphanum	56.448	-5.23404
Alcyonidium diaphanum	56.448	-5.23404
Alcyonidium diaphanum	56.448	-5.23404
Alcyonidium diaphanum	56.4481	-5.22756
Alcyonidium diaphanum	56.4492	-5.25687
Alcyonidium diaphanum	56.4492	-5.25687
Alcyonidium diaphanum	56.4499	-5.22771
Alcyonidium diaphanum	56.4499	-5.22771
Alcyonidium diaphanum	56.4499	-5.22771
Alcyonidium diaphanum	56.4499	-5.22771
Alcyonidium diaphanum	56.4543	-5.33524
Alcyonidium diaphanum	56.4543	-5.33524
Alcyonidium diaphanum	56.4551	-5.40513
Alcyonidium diaphanum	56.4551	-5.40513
Alcyonidium diaphanum	56.4558	-5.44417
Alcyonidium diaphanum	56.4558	-5.44417
Alcyonidium diaphanum	56.4558	-5.44417
Alcyonidium diaphanum	56.4558	-5.44417
Alcyonidium diaphanum	56.4558	-5.44417
Alcyonidium diaphanum	56.4558	-5.44417
Alcyonidium diaphanum	56.4558	-5.44417
Alcyonidium diaphanum	56.4558	-5.44417
Alcyonidium diaphanum	56.4563	-5.39225
Alcyonidium diaphanum	56.4563	-5.39225
Alcyonidium diaphanum	56.4563	-5.39225
Alcyonidium diaphanum	56.4563	-5.39225
Alcyonidium diaphanum	56.4575	-5.24946
Alcyonidium diaphanum	56.4575	-5.24946
Alcyonidium diaphanum	56.4577	-5.30794
Alcyonidium diaphanum	56.4577	-5.30794
Alcyonidium diaphanum	56.4579	-5.26736
Alcyonidium diaphanum	56.4579	-5.26736
Alcyonidium diaphanum	56.4579	-5.26736
Alcyonidium diaphanum	56.4579	-5.26736
Alcyonidium diaphanum	56.458	-5.32907
Alcyonidium diaphanum	56.458	-5.32907
Alcyonidium diaphanum	56.4601	-5.28379
Alcyonidium diaphanum	56.4601	-5.28379
Alcyonidium diaphanum	56.4601	-5.28379
Alcyonidium diaphanum	56.4601	-5.28379
Alcyonidium diaphanum	56.4609	-5.35531
Alcyonidium diaphanum	56.4609	-5.35531
Alcyonidium diaphanum	56.4612	-5.31311
Alcyonidium diaphanum	56.4612	-5.31311
Alcyonidium diaphanum	56.4612	-5.31311
Alcyonidium diaphanum	56.4612	-5.31311
Alcyonidium diaphanum	56.4622	-5.27422
Alcyonidium diaphanum	56.4622	-5.27422
Alcyonidium diaphanum	56.4622	-5.27422
Alcyonidium diaphanum	56.4622	-5.27422
Alcyonidium diaphanum	56.4759	-5.59222
Alcyonidium diaphanum	56.4759	-5.59222
Alcyonidium diaphanum	56.4759	-5.59222
Alcyonidium diaphanum	56.4759	-5.59222
Alcyonidium diaphanum	56.4759	-5.59222
Alcyonidium diaphanum	56.4759	-5.59222
Alcyonidium diaphanum	56.4807	-5.14909
Alcyonidium diaphanum	56.4807	-5.14909
Alcyonidium diaphanum	56.4847	-5.50205
Alcyonidium diaphanum	56.4847	-5.50205
Alcyonidium diaphanum	56.4884	-5.53002
Alcyonidium diaphanum	56.4884	-5.53002
Alcyonidium diaphanum	56.4946	-5.59724
Alcyonidium diaphanum	56.4946	-5.59724
Alcyonidium diaphanum	56.4946	-5.59724
Alcyonidium diaphanum	56.4946	-5.59724
Alcyonidium diaphanum	56.4966	-5.68359
Alcyonidium diaphanum	56.4966	-5.68359
Alcyonidium diaphanum	56.498	-6.352
Alcyonidium diaphanum	56.498	-6.307
Alcyonidium diaphanum	56.4981	-6.30651
Alcyonidium diaphanum	56.4981	-6.30651
Alcyonidium diaphanum	56.4983	-6.35207
Alcyonidium diaphanum	56.4983	-6.35207
Alcyonidium diaphanum	56.4985	-5.6789
Alcyonidium diaphanum	56.4985	-5.6789
Alcyonidium diaphanum	56.4999	-1.498
Alcyonidium diaphanum	56.4999	-1.498
Alcyonidium diaphanum	56.4999	-0.497198
Alcyonidium diaphanum	56.4999	-0.497198
Alcyonidium diaphanum	56.4999	-2.49712
Alcyonidium diaphanum	56.4999	-2.49712
Alcyonidium diaphanum	56.5078	-5.45051
Alcyonidium diaphanum	56.5078	-5.45051
Alcyonidium diaphanum	56.5078	-5.45051
Alcyonidium diaphanum	56.5078	-5.45051
Alcyonidium diaphanum	56.5078	-5.45051
Alcyonidium diaphanum	56.5078	-5.45051
Alcyonidium diaphanum	56.5078	-5.45051
Alcyonidium diaphanum	56.5078	-5.45051
Alcyonidium diaphanum	56.5153	-5.62686
Alcyonidium diaphanum	56.5153	-5.62686
Alcyonidium diaphanum	56.5153	-5.62686
Alcyonidium diaphanum	56.5153	-5.62686
Alcyonidium diaphanum	56.5176	-6.28758
Alcyonidium diaphanum	56.5176	-6.28758
Alcyonidium diaphanum	56.518	-6.288
Alcyonidium diaphanum	56.5232	-5.38034
Alcyonidium diaphanum	56.5232	-5.38034
Alcyonidium diaphanum	56.5349	-5.44322
Alcyonidium diaphanum	56.5349	-5.44322
Alcyonidium diaphanum	56.5349	-5.44322
Alcyonidium diaphanum	56.5349	-5.44322
Alcyonidium diaphanum	56.5365	-5.41895
Alcyonidium diaphanum	56.5365	-5.41895
Alcyonidium diaphanum	56.5371	-5.77053
Alcyonidium diaphanum	56.5371	-5.77053
Alcyonidium diaphanum	56.5371	-5.77053
Alcyonidium diaphanum	56.5371	-5.77053
Alcyonidium diaphanum	56.5379	-5.39956
Alcyonidium diaphanum	56.5379	-5.39956
Alcyonidium diaphanum	56.5379	-5.39956
Alcyonidium diaphanum	56.5379	-5.39956
Alcyonidium diaphanum	56.5381	-5.91224
Alcyonidium diaphanum	56.5381	-5.91224
Alcyonidium diaphanum	56.5465	-5.48171
Alcyonidium diaphanum	56.5465	-5.48171
Alcyonidium diaphanum	56.5535	-5.42212
Alcyonidium diaphanum	56.5535	-5.42212
Alcyonidium diaphanum	56.5728	-6.30362
Alcyonidium diaphanum	56.5728	-6.30362
Alcyonidium diaphanum	56.5741	-6.32005
Alcyonidium diaphanum	56.5741	-6.32005
Alcyonidium diaphanum	56.5741	-6.32005
Alcyonidium diaphanum	56.5741	-6.32005
Alcyonidium diaphanum	56.5817	-5.98519
Alcyonidium diaphanum	56.5817	-5.98519
Alcyonidium diaphanum	56.5855	-5.45688
Alcyonidium diaphanum	56.5915	-5.41252
Alcyonidium diaphanum	56.5915	-5.41252
Alcyonidium diaphanum	56.5915	-5.41252
Alcyonidium diaphanum	56.5915	-5.41252
Alcyonidium diaphanum	56.599	-6.52838
Alcyonidium diaphanum	56.599	-6.52838
Alcyonidium diaphanum	56.599	-6.52838
Alcyonidium diaphanum	56.599	-6.52838
Alcyonidium diaphanum	56.6095	-5.47935
Alcyonidium diaphanum	56.6095	-5.47935
Alcyonidium diaphanum	56.615	-6.253
Alcyonidium diaphanum	56.6151	-6.25296
Alcyonidium diaphanum	56.6151	-6.25296
Alcyonidium diaphanum	56.6223	-6.03678
Alcyonidium diaphanum	56.6223	-6.03678
Alcyonidium diaphanum	56.6239	-6.23111
Alcyonidium diaphanum	56.6239	-6.23111
Alcyonidium diaphanum	56.624	-6.231
Alcyonidium diaphanum	56.624	-6.0386
Alcyonidium diaphanum	56.624	-6.0386
Alcyonidium diaphanum	56.628	-6.246
Alcyonidium diaphanum	56.6288	-6.24635
Alcyonidium diaphanum	56.6288	-6.24635
Alcyonidium diaphanum	56.6352	-6.24218
Alcyonidium diaphanum	56.6352	-6.24218
Alcyonidium diaphanum	56.6385	-6.06463
Alcyonidium diaphanum	56.6385	-6.06463
Alcyonidium diaphanum	56.64	-6.213
Alcyonidium diaphanum	56.6405	-6.21829
Alcyonidium diaphanum	56.6405	-6.21829
Alcyonidium diaphanum	56.6408	-6.21178
Alcyonidium diaphanum	56.6408	-6.21178
Alcyonidium diaphanum	56.6411	-5.34031
Alcyonidium diaphanum	56.6411	-5.34031
Alcyonidium diaphanum	56.6426	-6.18423
Alcyonidium diaphanum	56.6426	-6.18423
Alcyonidium diaphanum	56.6442	-6.47339
Alcyonidium diaphanum	56.6442	-6.47339
Alcyonidium diaphanum	56.6449	-5.89066
Alcyonidium diaphanum	56.6449	-5.89066
Alcyonidium diaphanum	56.6489	-6.1033
Alcyonidium diaphanum	56.6489	-6.1033
Alcyonidium diaphanum	56.6498	-5.99075
Alcyonidium diaphanum	56.6498	-5.99075
Alcyonidium diaphanum	56.651	-5.98434
Alcyonidium diaphanum	56.651	-5.98434
Alcyonidium diaphanum	56.6529	-6.17069
Alcyonidium diaphanum	56.6529	-6.17069
Alcyonidium diaphanum	56.6539	-6.11365
Alcyonidium diaphanum	56.6539	-6.11365
Alcyonidium diaphanum	56.6544	-5.9047
Alcyonidium diaphanum	56.6544	-5.9047
Alcyonidium diaphanum	56.6547	-6.117
Alcyonidium diaphanum	56.6547	-6.117
Alcyonidium diaphanum	56.6552	-6.15787
Alcyonidium diaphanum	56.6552	-6.15787
Alcyonidium diaphanum	56.6556	-6.1171
Alcyonidium diaphanum	56.6556	-6.1171
Alcyonidium diaphanum	56.656	-5.93752
Alcyonidium diaphanum	56.656	-5.93752
Alcyonidium diaphanum	56.6561	-6.15634
Alcyonidium diaphanum	56.6561	-6.15634
Alcyonidium diaphanum	56.6566	-5.94901
Alcyonidium diaphanum	56.6566	-5.94901
Alcyonidium diaphanum	56.6607	-5.84493
Alcyonidium diaphanum	56.6607	-5.84493
Alcyonidium diaphanum	56.6621	-6.13741
Alcyonidium diaphanum	56.6621	-6.13741
Alcyonidium diaphanum	56.6621	-6.13741
Alcyonidium diaphanum	56.6621	-6.13741
Alcyonidium diaphanum	56.6621	-6.13741
Alcyonidium diaphanum	56.6621	-6.13741
Alcyonidium diaphanum	56.6668	-5.96804
Alcyonidium diaphanum	56.6668	-5.96804
Alcyonidium diaphanum	56.6682	-5.90371
Alcyonidium diaphanum	56.6688	-5.90293
Alcyonidium diaphanum	56.6688	-5.90293
Alcyonidium diaphanum	56.6693	-6.05652
Alcyonidium diaphanum	56.6693	-6.05652
Alcyonidium diaphanum	56.6694	-5.94056
Alcyonidium diaphanum	56.6694	-5.94056
Alcyonidium diaphanum	56.6694	-5.94056
Alcyonidium diaphanum	56.6694	-5.94056
Alcyonidium diaphanum	56.6695	-5.91116
Alcyonidium diaphanum	56.6695	-5.91116
Alcyonidium diaphanum	56.6695	-5.91116
Alcyonidium diaphanum	56.6695	-5.91116
Alcyonidium diaphanum	56.67	-5.97982
Alcyonidium diaphanum	56.67	-5.97982
Alcyonidium diaphanum	56.67	-5.97819
Alcyonidium diaphanum	56.67	-5.97819
Alcyonidium diaphanum	56.67	-5.97819
Alcyonidium diaphanum	56.67	-5.97819
Alcyonidium diaphanum	56.6727	-5.83473
Alcyonidium diaphanum	56.6727	-5.83473
Alcyonidium diaphanum	56.6743	-5.92963
Alcyonidium diaphanum	56.6743	-5.92963
Alcyonidium diaphanum	56.6743	-5.92963
Alcyonidium diaphanum	56.6743	-5.92963
Alcyonidium diaphanum	56.6749	-6.04896
Alcyonidium diaphanum	56.6749	-6.04896
Alcyonidium diaphanum	56.677	-5.87273
Alcyonidium diaphanum	56.677	-5.87273
Alcyonidium diaphanum	56.678	-6.5346
Alcyonidium diaphanum	56.678	-6.5346
Alcyonidium diaphanum	56.678	-6.5346
Alcyonidium diaphanum	56.678	-6.5346
Alcyonidium diaphanum	56.685	-5.16
Alcyonidium diaphanum	56.6854	-5.16127
Alcyonidium diaphanum	56.6854	-5.16127
Alcyonidium diaphanum	56.6881	-6.50475
Alcyonidium diaphanum	56.6881	-6.50475
Alcyonidium diaphanum	56.6925	-6.48239
Alcyonidium diaphanum	56.6925	-6.48239
Alcyonidium diaphanum	56.6926	-6.14075
Alcyonidium diaphanum	56.6926	-6.14075
Alcyonidium diaphanum	56.7005	-5.75091
Alcyonidium diaphanum	56.7005	-5.75091
Alcyonidium diaphanum	56.707	-5.77282
Alcyonidium diaphanum	56.707	-5.77282
Alcyonidium diaphanum	56.7141	-6.22489
Alcyonidium diaphanum	56.7141	-6.22489
Alcyonidium diaphanum	56.7208	-6.2371
Alcyonidium diaphanum	56.7208	-6.2371
Alcyonidium diaphanum	56.7549	-6.18855
Alcyonidium diaphanum	56.7549	-6.18855
Alcyonidium diaphanum	56.7552	-6.20496
Alcyonidium diaphanum	56.7552	-6.20496
Alcyonidium diaphanum	56.7592	-6.19231
Alcyonidium diaphanum	56.7592	-6.19231
Alcyonidium diaphanum	56.7808	-7.65027
Alcyonidium diaphanum	56.7808	-7.65027
Alcyonidium diaphanum	56.783	-5.8338
Alcyonidium diaphanum	56.7851	-5.838
Alcyonidium diaphanum	56.7851	-5.838
Alcyonidium diaphanum	56.788	-5.877
Alcyonidium diaphanum	56.7884	-5.87603
Alcyonidium diaphanum	56.7884	-5.87603
Alcyonidium diaphanum	56.7909	-6.10571
Alcyonidium diaphanum	56.7909	-6.10571
Alcyonidium diaphanum	56.7997	-7.66953
Alcyonidium diaphanum	56.7997	-7.66953
Alcyonidium diaphanum	56.7997	-7.66953
Alcyonidium diaphanum	56.7997	-7.66953
Alcyonidium diaphanum	56.8027	-6.10372
Alcyonidium diaphanum	56.8027	-6.10372
Alcyonidium diaphanum	56.8027	-6.10372
Alcyonidium diaphanum	56.8027	-6.10372
Alcyonidium diaphanum	56.8054	-6.10238
Alcyonidium diaphanum	56.8054	-6.10238
Alcyonidium diaphanum	56.8054	-6.10238
Alcyonidium diaphanum	56.8054	-6.10238
Alcyonidium diaphanum	56.8088	-5.85519
Alcyonidium diaphanum	56.8088	-5.85519
Alcyonidium diaphanum	56.8088	-5.85519
Alcyonidium diaphanum	56.8088	-5.85519
Alcyonidium diaphanum	56.8088	-5.85519
Alcyonidium diaphanum	56.8272	-7.61951
Alcyonidium diaphanum	56.8272	-7.61951
Alcyonidium diaphanum	56.8284	-7.61149
Alcyonidium diaphanum	56.8284	-7.61149
Alcyonidium diaphanum	56.8284	-7.61149
Alcyonidium diaphanum	56.8284	-7.61149
Alcyonidium diaphanum	56.8287	-6.44618
Alcyonidium diaphanum	56.8287	-6.44618
Alcyonidium diaphanum	56.8287	-6.44618
Alcyonidium diaphanum	56.8287	-6.44618
Alcyonidium diaphanum	56.8346	-5.12792
Alcyonidium diaphanum	56.8346	-5.12792
Alcyonidium diaphanum	56.8346	-5.12792
Alcyonidium diaphanum	56.8346	-5.12792
Alcyonidium diaphanum	56.8396	-5.1431
Alcyonidium diaphanum	56.8396	-5.1431
Alcyonidium diaphanum	56.8396	-5.1431
Alcyonidium diaphanum	56.8396	-5.1431
Alcyonidium diaphanum	56.843	-7.62682
Alcyonidium diaphanum	56.843	-7.62682
Alcyonidium diaphanum	56.843	-7.62682
Alcyonidium diaphanum	56.843	-7.62682
Alcyonidium diaphanum	56.8458	-7.6256
Alcyonidium diaphanum	56.8458	-7.6256
Alcyonidium diaphanum	56.8475	-5.73445
Alcyonidium diaphanum	56.8492	-5.73954
Alcyonidium diaphanum	56.8492	-5.73954
Alcyonidium diaphanum	56.8581	-5.71252
Alcyonidium diaphanum	56.8581	-5.71252
Alcyonidium diaphanum	56.8673	-6.13544
Alcyonidium diaphanum	56.8673	-6.13544
Alcyonidium diaphanum	56.8696	-6.11927
Alcyonidium diaphanum	56.8696	-6.11927
Alcyonidium diaphanum	56.8696	-6.11927
Alcyonidium diaphanum	56.8699	-6.16529
Alcyonidium diaphanum	56.8699	-6.16529
Alcyonidium diaphanum	56.8714	-6.11947
Alcyonidium diaphanum	56.8714	-6.11947
Alcyonidium diaphanum	56.8718	-6.02589
Alcyonidium diaphanum	56.8718	-6.02589
Alcyonidium diaphanum	56.8734	-6.02936
Alcyonidium diaphanum	56.8734	-6.02936
Alcyonidium diaphanum	56.8734	-6.02936
Alcyonidium diaphanum	56.8734	-6.02936
Alcyonidium diaphanum	56.8738	-6.18378
Alcyonidium diaphanum	56.8738	-6.18378
Alcyonidium diaphanum	56.8763	-6.189
Alcyonidium diaphanum	56.8763	-6.189
Alcyonidium diaphanum	56.8862	-7.48697
Alcyonidium diaphanum	56.8862	-7.48697
Alcyonidium diaphanum	56.8875	-5.734
Alcyonidium diaphanum	56.8878	-5.74176
Alcyonidium diaphanum	56.8878	-5.74176
Alcyonidium diaphanum	56.8881	-6.21332
Alcyonidium diaphanum	56.8881	-6.21332
Alcyonidium diaphanum	56.8895	-6.22334
Alcyonidium diaphanum	56.8895	-6.22334
Alcyonidium diaphanum	56.8895	-6.22334
Alcyonidium diaphanum	56.8895	-6.22334
Alcyonidium diaphanum	56.9023	-6.10973
Alcyonidium diaphanum	56.9023	-6.10973
Alcyonidium diaphanum	56.9053	-6.20869
Alcyonidium diaphanum	56.9053	-6.20869
Alcyonidium diaphanum	56.9053	-6.20869
Alcyonidium diaphanum	56.9053	-6.20869
Alcyonidium diaphanum	56.907	-7.52459
Alcyonidium diaphanum	56.907	-7.52459
Alcyonidium diaphanum	56.9078	-7.50661
Alcyonidium diaphanum	56.9078	-7.50661
Alcyonidium diaphanum	56.9137	-6.19813
Alcyonidium diaphanum	56.9137	-6.19813
Alcyonidium diaphanum	56.9166	-6.19352
Alcyonidium diaphanum	56.9166	-6.19352
Alcyonidium diaphanum	56.9166	-6.19352
Alcyonidium diaphanum	56.9166	-6.19352
Alcyonidium diaphanum	56.917	-6.18041
Alcyonidium diaphanum	56.917	-6.18041
Alcyonidium diaphanum	56.9177	-6.18707
Alcyonidium diaphanum	56.9177	-6.18707
Alcyonidium diaphanum	56.9392	-7.3861
Alcyonidium diaphanum	56.9392	-7.3861
Alcyonidium diaphanum	56.9392	-7.3861
Alcyonidium diaphanum	56.9392	-7.3861
Alcyonidium diaphanum	56.9429	-7.44592
Alcyonidium diaphanum	56.9429	-7.44592
Alcyonidium diaphanum	56.9432	-6.1241
Alcyonidium diaphanum	56.9432	-6.1241
Alcyonidium diaphanum	56.9538	-6.66689
Alcyonidium diaphanum	56.9538	-6.66689
Alcyonidium diaphanum	56.9557	-7.50216
Alcyonidium diaphanum	56.9557	-7.50216
Alcyonidium diaphanum	56.9575	-6.20799
Alcyonidium diaphanum	56.9575	-6.20799
Alcyonidium diaphanum	56.9575	-6.20799
Alcyonidium diaphanum	56.9575	-6.20799
Alcyonidium diaphanum	56.9742	-6.67439
Alcyonidium diaphanum	56.9742	-6.67439
Alcyonidium diaphanum	56.9742	-6.67439
Alcyonidium diaphanum	56.9742	-6.67439
Alcyonidium diaphanum	56.9742	-6.67439
Alcyonidium diaphanum	56.9742	-6.67439
Alcyonidium diaphanum	56.9794	-6.67998
Alcyonidium diaphanum	56.9794	-6.67998
Alcyonidium diaphanum	56.981	-6.68349
Alcyonidium diaphanum	56.981	-6.68349
Alcyonidium diaphanum	56.981	-6.68349
Alcyonidium diaphanum	56.981	-6.68349
Alcyonidium diaphanum	56.9881	-7.37998
Alcyonidium diaphanum	56.9881	-7.37998
Alcyonidium diaphanum	56.9885	-5.55586
Alcyonidium diaphanum	56.9885	-5.55586
Alcyonidium diaphanum	56.9894	-5.58724
Alcyonidium diaphanum	56.9894	-5.58724
Alcyonidium diaphanum	57.008	-5.919
Alcyonidium diaphanum	57.0083	-5.91868
Alcyonidium diaphanum	57.0083	-5.91868
Alcyonidium diaphanum	57.0182	-5.74003
Alcyonidium diaphanum	57.0182	-5.74003
Alcyonidium diaphanum	57.026	-6.14977
Alcyonidium diaphanum	57.026	-6.14977
Alcyonidium diaphanum	57.0411	-6.56728
Alcyonidium diaphanum	57.0411	-6.56728
Alcyonidium diaphanum	57.043	-6.4652
Alcyonidium diaphanum	57.043	-6.4652
Alcyonidium diaphanum	57.045	-6.46048
Alcyonidium diaphanum	57.045	-6.46048
Alcyonidium diaphanum	57.045	-6.46048
Alcyonidium diaphanum	57.045	-6.46048
Alcyonidium diaphanum	57.0542	-6.4781
Alcyonidium diaphanum	57.0542	-6.4781
Alcyonidium diaphanum	57.0542	-6.4781
Alcyonidium diaphanum	57.0542	-6.4781
Alcyonidium diaphanum	57.0543	-6.47646
Alcyonidium diaphanum	57.0543	-6.47646
Alcyonidium diaphanum	57.0649	-6.48269
Alcyonidium diaphanum	57.0649	-6.48269
Alcyonidium diaphanum	57.1586	-6.29706
Alcyonidium diaphanum	57.1586	-6.29706
Alcyonidium diaphanum	57.1586	-6.29706
Alcyonidium diaphanum	57.1586	-6.29706
Alcyonidium diaphanum	57.159	-6.297
Alcyonidium diaphanum	57.168	-6.33
Alcyonidium diaphanum	57.1683	-6.32964
Alcyonidium diaphanum	57.1683	-6.32964
Alcyonidium diaphanum	57.1683	-6.32964
Alcyonidium diaphanum	57.1683	-6.32964
Alcyonidium diaphanum	57.2292	-5.6586
Alcyonidium diaphanum	57.2292	-5.6586
Alcyonidium diaphanum	57.2292	-5.6586
Alcyonidium diaphanum	57.2292	-5.6586
Alcyonidium diaphanum	57.2292	-5.6586
Alcyonidium diaphanum	57.2292	-5.6586
Alcyonidium diaphanum	57.2292	-5.6586
Alcyonidium diaphanum	57.2292	-5.6586
Alcyonidium diaphanum	57.2487	-5.64062
Alcyonidium diaphanum	57.2487	-5.64062
Alcyonidium diaphanum	57.25	-6.64
Alcyonidium diaphanum	57.258	-5.50052
Alcyonidium diaphanum	57.258	-5.50052
Alcyonidium diaphanum	57.2687	-5.5171
Alcyonidium diaphanum	57.2707	-5.593
Alcyonidium diaphanum	57.2707	-5.593
Alcyonidium diaphanum	57.2707	-5.593
Alcyonidium diaphanum	57.2707	-5.593
Alcyonidium diaphanum	57.2731	-5.69615
Alcyonidium diaphanum	57.2731	-5.69615
Alcyonidium diaphanum	57.2745	-5.61827
Alcyonidium diaphanum	57.2745	-5.61827
Alcyonidium diaphanum	57.2745	-5.61827
Alcyonidium diaphanum	57.2745	-5.61827
Alcyonidium diaphanum	57.2792	-5.51581
Alcyonidium diaphanum	57.2792	-5.51581
Alcyonidium diaphanum	57.2863	-6.476
Alcyonidium diaphanum	57.2864	-6.47476
Alcyonidium diaphanum	57.2864	-6.47476
Alcyonidium diaphanum	57.3247	-7.22957
Alcyonidium diaphanum	57.3247	-7.22957
Alcyonidium diaphanum	57.325	-7.23
Alcyonidium diaphanum	57.3304	-7.22207
Alcyonidium diaphanum	57.3304	-7.22207
Alcyonidium diaphanum	57.3304	-7.22207
Alcyonidium diaphanum	57.3304	-7.22207
Alcyonidium diaphanum	57.331	-7.222
Alcyonidium diaphanum	57.3521	-6.10504
Alcyonidium diaphanum	57.3521	-6.10504
Alcyonidium diaphanum	57.3521	-6.10504
Alcyonidium diaphanum	57.3521	-6.10504
Alcyonidium diaphanum	57.3527	-6.103
Alcyonidium diaphanum	57.3776	-7.27876
Alcyonidium diaphanum	57.3776	-7.27876
Alcyonidium diaphanum	57.407	-6.788
Alcyonidium diaphanum	57.4075	-6.53455
Alcyonidium diaphanum	57.4075	-6.53455
Alcyonidium diaphanum	57.4176	-7.31123
Alcyonidium diaphanum	57.4176	-7.31123
Alcyonidium diaphanum	57.4241	-6.79008
Alcyonidium diaphanum	57.4241	-6.79008
Alcyonidium diaphanum	57.4269	-7.24083
Alcyonidium diaphanum	57.4269	-7.24083
Alcyonidium diaphanum	57.4417	-7.20791
Alcyonidium diaphanum	57.4417	-7.20791
Alcyonidium diaphanum	57.442	-7.208
Alcyonidium diaphanum	57.4458	-6.61938
Alcyonidium diaphanum	57.4458	-6.61938
Alcyonidium diaphanum	57.4571	-7.24851
Alcyonidium diaphanum	57.4571	-7.24851
Alcyonidium diaphanum	57.4571	-7.24851
Alcyonidium diaphanum	57.4571	-7.24851
Alcyonidium diaphanum	57.4571	-7.24851
Alcyonidium diaphanum	57.4571	-7.24851
Alcyonidium diaphanum	57.4571	-7.24851
Alcyonidium diaphanum	57.4571	-7.24851
Alcyonidium diaphanum	57.4624	-7.2526
Alcyonidium diaphanum	57.4624	-7.2526
Alcyonidium diaphanum	57.4791	-7.21825
Alcyonidium diaphanum	57.4791	-7.21825
Alcyonidium diaphanum	57.5134	-6.7132
Alcyonidium diaphanum	57.5134	-6.7132
Alcyonidium diaphanum	57.5142	-6.711
Alcyonidium diaphanum	57.5144	-7.23501
Alcyonidium diaphanum	57.5144	-7.23501
Alcyonidium diaphanum	57.5144	-7.23501
Alcyonidium diaphanum	57.5144	-7.23501
Alcyonidium diaphanum	57.5144	-7.23501
Alcyonidium diaphanum	57.5144	-7.23501
Alcyonidium diaphanum	57.5162	-7.21353
Alcyonidium diaphanum	57.5162	-7.21353
Alcyonidium diaphanum	57.5162	-7.21353
Alcyonidium diaphanum	57.5162	-7.21353
Alcyonidium diaphanum	57.5218	-6.43172
Alcyonidium diaphanum	57.5218	-6.43172
Alcyonidium diaphanum	57.539	-6.673
Alcyonidium diaphanum	57.54	-6.67482
Alcyonidium diaphanum	57.54	-6.67482
Alcyonidium diaphanum	57.54	-6.67482
Alcyonidium diaphanum	57.54	-6.67482
Alcyonidium diaphanum	57.5538	-7.26077
Alcyonidium diaphanum	57.5538	-7.26077
Alcyonidium diaphanum	57.5562	-7.26948
Alcyonidium diaphanum	57.5569	-7.16411
Alcyonidium diaphanum	57.5569	-7.16411
Alcyonidium diaphanum	57.5579	-7.26974
Alcyonidium diaphanum	57.5579	-7.26974
Alcyonidium diaphanum	57.5579	-7.26974
Alcyonidium diaphanum	57.5579	-7.26974
Alcyonidium diaphanum	57.559	-7.135
Alcyonidium diaphanum	57.559	-7.135
Alcyonidium diaphanum	57.559	-7.135
Alcyonidium diaphanum	57.559	-7.13428
Alcyonidium diaphanum	57.559	-7.13428
Alcyonidium diaphanum	57.559	-7.13428
Alcyonidium diaphanum	57.559	-7.13428
Alcyonidium diaphanum	57.5637	-7.21866
Alcyonidium diaphanum	57.5637	-7.21866
Alcyonidium diaphanum	57.5637	-7.21866
Alcyonidium diaphanum	57.5637	-7.21866
Alcyonidium diaphanum	57.566	-6.613
Alcyonidium diaphanum	57.5763	-6.51872
Alcyonidium diaphanum	57.5763	-6.51872
Alcyonidium diaphanum	57.5794	-6.50905
Alcyonidium diaphanum	57.5794	-6.50905
Alcyonidium diaphanum	57.5935	-7.17266
Alcyonidium diaphanum	57.5935	-7.17266
Alcyonidium diaphanum	57.595	-7.116
Alcyonidium diaphanum	57.5956	-7.09921
Alcyonidium diaphanum	57.5956	-7.09921
Alcyonidium diaphanum	57.5961	-6.54296
Alcyonidium diaphanum	57.5961	-6.54296
Alcyonidium diaphanum	57.5967	-13.6886
Alcyonidium diaphanum	57.5967	-13.6886
Alcyonidium diaphanum	57.5974	-4.1051
Alcyonidium diaphanum	57.5974	-4.1051
Alcyonidium diaphanum	57.598	-7.17163
Alcyonidium diaphanum	57.598	-7.17163
Alcyonidium diaphanum	57.599	-6.51316
Alcyonidium diaphanum	57.599	-6.51316
Alcyonidium diaphanum	57.6007	-6.51505
Alcyonidium diaphanum	57.6007	-6.51505
Alcyonidium diaphanum	57.6007	-6.51505
Alcyonidium diaphanum	57.6007	-6.51505
Alcyonidium diaphanum	57.6009	-6.63571
Alcyonidium diaphanum	57.6009	-6.63571
Alcyonidium diaphanum	57.601	-6.513
Alcyonidium diaphanum	57.6056	-7.09559
Alcyonidium diaphanum	57.6056	-7.09559
Alcyonidium diaphanum	57.606	-7.097
Alcyonidium diaphanum	57.6092	-7.16315
Alcyonidium diaphanum	57.6092	-7.16315
Alcyonidium diaphanum	57.6098	-7.19175
Alcyonidium diaphanum	57.6098	-7.19175
Alcyonidium diaphanum	57.6108	-7.16674
Alcyonidium diaphanum	57.6108	-7.16674
Alcyonidium diaphanum	57.611	-6.511
Alcyonidium diaphanum	57.621	-7.127
Alcyonidium diaphanum	57.6215	-7.12633
Alcyonidium diaphanum	57.6215	-7.12633
Alcyonidium diaphanum	57.6215	-7.14647
Alcyonidium diaphanum	57.6215	-7.14647
Alcyonidium diaphanum	57.6215	-7.14647
Alcyonidium diaphanum	57.6325	-7.1648
Alcyonidium diaphanum	57.6325	-7.1648
Alcyonidium diaphanum	57.6339	-7.15325
Alcyonidium diaphanum	57.6339	-7.15325
Alcyonidium diaphanum	57.6397	-7.18596
Alcyonidium diaphanum	57.6397	-7.18596
Alcyonidium diaphanum	57.6398	-7.18429
Alcyonidium diaphanum	57.6818	-3.99927
Alcyonidium diaphanum	57.6818	-3.99927
Alcyonidium diaphanum	57.6838	-6.43135
Alcyonidium diaphanum	57.6838	-6.43135
Alcyonidium diaphanum	57.6838	-6.43135
Alcyonidium diaphanum	57.6838	-6.43135
Alcyonidium diaphanum	57.6838	-6.43135
Alcyonidium diaphanum	57.6838	-6.43135
Alcyonidium diaphanum	57.6838	-6.43135
Alcyonidium diaphanum	57.6838	-6.43135
Alcyonidium diaphanum	57.6919	-6.35339
Alcyonidium diaphanum	57.6919	-6.35339
Alcyonidium diaphanum	57.6984	-5.78812
Alcyonidium diaphanum	57.6984	-5.78812
Alcyonidium diaphanum	57.7012	-5.69436
Alcyonidium diaphanum	57.7012	-5.69436
Alcyonidium diaphanum	57.7012	-5.69436
Alcyonidium diaphanum	57.7012	-5.69436
Alcyonidium diaphanum	57.7074	-6.34686
Alcyonidium diaphanum	57.7074	-6.34686
Alcyonidium diaphanum	57.7082	-6.29654
Alcyonidium diaphanum	57.7082	-6.29654
Alcyonidium diaphanum	57.7089	-5.73547
Alcyonidium diaphanum	57.7089	-5.73547
Alcyonidium diaphanum	57.7143	-5.70578
Alcyonidium diaphanum	57.7143	-5.70578
Alcyonidium diaphanum	57.7178	-6.46073
Alcyonidium diaphanum	57.7178	-6.46073
Alcyonidium diaphanum	57.7279	-6.96311
Alcyonidium diaphanum	57.7279	-6.96311
Alcyonidium diaphanum	57.7315	-5.82352
Alcyonidium diaphanum	57.7315	-5.82352
Alcyonidium diaphanum	57.7436	-3.83297
Alcyonidium diaphanum	57.7436	-3.83297
Alcyonidium diaphanum	57.7448	-6.43378
Alcyonidium diaphanum	57.7448	-6.43378
Alcyonidium diaphanum	57.7448	-6.43378
Alcyonidium diaphanum	57.7448	-6.43378
Alcyonidium diaphanum	57.746	-3.85661
Alcyonidium diaphanum	57.746	-3.85661
Alcyonidium diaphanum	57.746	-6.37505
Alcyonidium diaphanum	57.746	-6.37505
Alcyonidium diaphanum	57.748	-6.438
Alcyonidium diaphanum	57.7482	-6.44092
Alcyonidium diaphanum	57.7482	-6.44092
Alcyonidium diaphanum	57.7482	-6.44092
Alcyonidium diaphanum	57.7482	-6.44092
Alcyonidium diaphanum	57.7715	-7.02131
Alcyonidium diaphanum	57.7715	-7.02131
Alcyonidium diaphanum	57.7844	-6.46053
Alcyonidium diaphanum	57.7844	-6.46053
Alcyonidium diaphanum	57.7896	-6.46623
Alcyonidium diaphanum	57.7896	-6.46623
Alcyonidium diaphanum	57.792	-8.52296
Alcyonidium diaphanum	57.792	-8.52296
Alcyonidium diaphanum	57.7939	-6.86099
Alcyonidium diaphanum	57.7939	-6.86099
Alcyonidium diaphanum	57.795	-8.55218
Alcyonidium diaphanum	57.795	-8.55218
Alcyonidium diaphanum	57.7987	-8.53261
Alcyonidium diaphanum	57.7987	-8.53261
Alcyonidium diaphanum	57.7989	-8.56303
Alcyonidium diaphanum	57.7989	-8.56303
Alcyonidium diaphanum	57.7991	-6.86674
Alcyonidium diaphanum	57.7991	-6.86674
Alcyonidium diaphanum	57.8093	-8.55478
Alcyonidium diaphanum	57.8093	-8.55478
Alcyonidium diaphanum	57.8124	-8.54524
Alcyonidium diaphanum	57.8124	-8.54524
Alcyonidium diaphanum	57.8149	-8.55074
Alcyonidium diaphanum	57.8149	-8.55074
Alcyonidium diaphanum	57.8149	-8.55074
Alcyonidium diaphanum	57.8149	-8.55074
Alcyonidium diaphanum	57.8157	-8.55258
Alcyonidium diaphanum	57.8157	-8.55258
Alcyonidium diaphanum	57.8192	-8.5549
Alcyonidium diaphanum	57.8192	-8.5549
Alcyonidium diaphanum	57.825	-8.59818
Alcyonidium diaphanum	57.825	-8.59818
Alcyonidium diaphanum	57.8251	-8.56106
Alcyonidium diaphanum	57.8251	-8.56106
Alcyonidium diaphanum	57.8251	-8.56106
Alcyonidium diaphanum	57.8251	-8.56106
Alcyonidium diaphanum	57.8254	-8.64216
Alcyonidium diaphanum	57.8254	-8.64216
Alcyonidium diaphanum	57.8259	-8.58146
Alcyonidium diaphanum	57.8259	-8.58146
Alcyonidium diaphanum	57.8259	-8.58146
Alcyonidium diaphanum	57.8259	-8.58146
Alcyonidium diaphanum	57.8259	-8.56289
Alcyonidium diaphanum	57.8259	-8.56289
Alcyonidium diaphanum	57.8266	-8.58497
Alcyonidium diaphanum	57.8266	-8.58497
Alcyonidium diaphanum	57.8266	-8.58497
Alcyonidium diaphanum	57.8266	-8.58497
Alcyonidium diaphanum	57.8268	-8.59851
Alcyonidium diaphanum	57.8268	-8.59851
Alcyonidium diaphanum	57.8289	-8.60904
Alcyonidium diaphanum	57.8289	-8.60904
Alcyonidium diaphanum	57.8344	-8.62524
Alcyonidium diaphanum	57.8344	-8.62524
Alcyonidium diaphanum	57.8373	-6.73695
Alcyonidium diaphanum	57.8373	-6.73695
Alcyonidium diaphanum	57.838	-8.60901
Alcyonidium diaphanum	57.838	-8.60901
Alcyonidium diaphanum	57.8419	-8.60297
Alcyonidium diaphanum	57.8419	-8.60297
Alcyonidium diaphanum	57.8793	-6.69688
Alcyonidium diaphanum	57.8793	-6.69688
Alcyonidium diaphanum	57.8793	-6.69688
Alcyonidium diaphanum	57.8793	-6.69688
Alcyonidium diaphanum	57.8794	-6.66988
Alcyonidium diaphanum	57.8794	-6.66988
Alcyonidium diaphanum	57.8804	-6.69196
Alcyonidium diaphanum	57.8804	-6.69196
Alcyonidium diaphanum	57.9073	-6.61943
Alcyonidium diaphanum	57.9073	-6.61943
Alcyonidium diaphanum	57.9086	-5.41331
Alcyonidium diaphanum	57.9086	-5.41331
Alcyonidium diaphanum	57.9086	-5.41331
Alcyonidium diaphanum	57.9086	-5.41331
Alcyonidium diaphanum	57.91	-5.39655
Alcyonidium diaphanum	57.91	-5.39655
Alcyonidium diaphanum	57.9143	-6.60173
Alcyonidium diaphanum	57.9143	-6.60173
Alcyonidium diaphanum	57.9236	-6.90559
Alcyonidium diaphanum	57.9236	-6.90559
Alcyonidium diaphanum	57.9262	-6.5204
Alcyonidium diaphanum	57.9262	-6.5204
Alcyonidium diaphanum	57.9489	-6.96998
Alcyonidium diaphanum	57.9489	-6.96998
Alcyonidium diaphanum	57.9999	-3.00842
Alcyonidium diaphanum	57.9999	-3.00842
Alcyonidium diaphanum	58.0278	-7.0454
Alcyonidium diaphanum	58.0278	-7.0454
Alcyonidium diaphanum	58.0279	-7.08951
Alcyonidium diaphanum	58.0279	-7.08951
Alcyonidium diaphanum	58.0316	-7.04085
Alcyonidium diaphanum	58.0316	-7.04085
Alcyonidium diaphanum	58.0321	-7.02904
Alcyonidium diaphanum	58.0321	-7.02904
Alcyonidium diaphanum	58.0321	-7.02904
Alcyonidium diaphanum	58.0321	-7.02904
Alcyonidium diaphanum	58.0406	-7.15242
Alcyonidium diaphanum	58.0406	-7.15242
Alcyonidium diaphanum	58.055	-7.04076
Alcyonidium diaphanum	58.055	-7.04076
Alcyonidium diaphanum	58.0605	-7.0619
Alcyonidium diaphanum	58.0605	-7.0619
Alcyonidium diaphanum	58.1038	-6.45625
Alcyonidium diaphanum	58.1038	-6.45625
Alcyonidium diaphanum	58.1184	-6.37478
Alcyonidium diaphanum	58.1184	-6.37478
Alcyonidium diaphanum	58.1184	-6.37478
Alcyonidium diaphanum	58.1184	-6.37478
Alcyonidium diaphanum	58.122	-6.42453
Alcyonidium diaphanum	58.122	-6.42453
Alcyonidium diaphanum	58.1763	-7.11416
Alcyonidium diaphanum	58.1763	-7.11416
Alcyonidium diaphanum	58.2375	-7.02232
Alcyonidium diaphanum	58.2375	-7.02232
Alcyonidium diaphanum	58.3135	-6.77216
Alcyonidium diaphanum	58.4056	-5.10164
Alcyonidium diaphanum	58.4056	-5.10164
Alcyonidium diaphanum	58.4108	-5.10895
Alcyonidium diaphanum	58.4108	-5.10895
Alcyonidium diaphanum	58.4527	-5.05091
Alcyonidium diaphanum	58.4527	-5.05091
Alcyonidium diaphanum	58.5294	-4.628
Alcyonidium diaphanum	58.5294	-4.628
Alcyonidium diaphanum	58.5294	-4.628
Alcyonidium diaphanum	58.5539	-4.6625
Alcyonidium diaphanum	58.5539	-4.6625
Alcyonidium diaphanum	58.5539	-4.6625
Alcyonidium diaphanum	58.5747	-4.65547
Alcyonidium diaphanum	58.5747	-4.65547
Alcyonidium diaphanum	58.5747	-4.65547
Alcyonidium diaphanum	58.5815	-4.58372
Alcyonidium diaphanum	58.5815	-4.58372
Alcyonidium diaphanum	58.5815	-4.58372
Alcyonidium diaphanum	58.5815	-4.58372
Alcyonidium diaphanum	58.5815	-4.58372
Alcyonidium diaphanum	58.5816	-4.582
Alcyonidium diaphanum	58.5816	-4.582
Alcyonidium diaphanum	58.5816	-4.582
Alcyonidium diaphanum	58.5816	-4.582
Alcyonidium diaphanum	58.5816	-4.582
Alcyonidium diaphanum	58.6412	-3.0234
Alcyonidium diaphanum	58.6412	-3.0234
Alcyonidium diaphanum	58.6412	-3.0234
Alcyonidium diaphanum	58.6412	-3.0234
Alcyonidium diaphanum	58.6421	-3.0217
Alcyonidium diaphanum	58.6421	-3.0217
Alcyonidium diaphanum	58.8193	-3.06161
Alcyonidium diaphanum	58.8422	-3.04665
Alcyonidium diaphanum	58.8422	-3.04665
Alcyonidium diaphanum	58.8442	-2.86976
Alcyonidium diaphanum	58.8725	-2.82011
Alcyonidium diaphanum	58.8733	-3.45001
Alcyonidium diaphanum	58.8733	-3.45001
Alcyonidium diaphanum	58.8735	-3.43787
Alcyonidium diaphanum	58.8735	-3.43787
Alcyonidium diaphanum	58.887	-3.43323
Alcyonidium diaphanum	58.887	-3.43323
Alcyonidium diaphanum	58.887	-3.43323
Alcyonidium diaphanum	58.887	-3.43323
Alcyonidium diaphanum	58.887	-3.43323
Alcyonidium diaphanum	58.887	-3.43323
Alcyonidium diaphanum	58.8957	-3.19927
Alcyonidium diaphanum	58.8957	-3.19927
Alcyonidium diaphanum	58.897	-3.24792
Alcyonidium diaphanum	58.897	-3.24792
Alcyonidium diaphanum	58.9018	-3.21858
Alcyonidium diaphanum	58.9018	-3.21858
Alcyonidium diaphanum	58.9025	-3.23943
Alcyonidium diaphanum	58.9025	-3.23943
Alcyonidium diaphanum	58.905	-3.42703
Alcyonidium diaphanum	58.905	-3.42703
Alcyonidium diaphanum	58.9061	-3.23956
Alcyonidium diaphanum	58.9061	-3.23956
Alcyonidium diaphanum	58.9118	-3.20677
Alcyonidium diaphanum	58.9118	-3.20677
Alcyonidium diaphanum	58.915	-3.41702
Alcyonidium diaphanum	58.915	-3.41702
Alcyonidium diaphanum	58.9158	-3.424
Alcyonidium diaphanum	58.9158	-3.424
Alcyonidium diaphanum	58.9171	-3.30769
Alcyonidium diaphanum	58.9171	-3.30769
Alcyonidium diaphanum	58.9214	-3.40513
Alcyonidium diaphanum	58.9214	-3.40513
Alcyonidium diaphanum	58.9231	-3.41388
Alcyonidium diaphanum	58.9231	-3.41388
Alcyonidium diaphanum	58.9249	-3.24024
Alcyonidium diaphanum	58.9249	-3.24024
Alcyonidium diaphanum	58.9269	-3.39666
Alcyonidium diaphanum	58.9269	-3.39666
Alcyonidium diaphanum	58.9352	-3.35472
Alcyonidium diaphanum	58.9416	-3.27907
Alcyonidium diaphanum	58.9416	-3.27907
Alcyonidium diaphanum	58.9444	-3.26527
Alcyonidium diaphanum	58.9444	-3.26527
Alcyonidium diaphanum	58.9447	-3.234
Alcyonidium diaphanum	58.9447	-3.234
Alcyonidium diaphanum	58.945	-3.29658
Alcyonidium diaphanum	58.945	-3.29658
Alcyonidium diaphanum	58.9503	-3.30721
Alcyonidium diaphanum	58.9503	-3.30721
Alcyonidium diaphanum	58.9635	-2.78773
Alcyonidium diaphanum	58.9635	-2.78773
Alcyonidium diaphanum	58.972	-2.70618
Alcyonidium diaphanum	58.972	-2.70618
Alcyonidium diaphanum	58.972	-2.70618
Alcyonidium diaphanum	58.972	-2.70618
Alcyonidium diaphanum	58.972	-2.70618
Alcyonidium diaphanum	58.972	-2.70618
Alcyonidium diaphanum	58.972	-2.70618
Alcyonidium diaphanum	58.972	-2.70618
Alcyonidium diaphanum	58.972	-2.70618
Alcyonidium diaphanum	58.972	-2.70618
Alcyonidium diaphanum	58.9758	-3.36211
Alcyonidium diaphanum	58.9758	-3.36211
Alcyonidium diaphanum	58.9797	-2.7881
Alcyonidium diaphanum	58.9797	-2.7881
Alcyonidium diaphanum	58.9797	-2.7881
Alcyonidium diaphanum	58.9797	-2.7881
Alcyonidium diaphanum	58.9797	-2.7881
Alcyonidium diaphanum	58.9797	-2.7881
Alcyonidium diaphanum	58.9901	-2.83707
Alcyonidium diaphanum	58.9901	-2.83707
Alcyonidium diaphanum	58.9966	-2.80416
Alcyonidium diaphanum	58.9966	-2.80416
Alcyonidium diaphanum	58.9971	-3.38906
Alcyonidium diaphanum	58.9971	-3.38906
Alcyonidium diaphanum	59.0008	-3.3718
Alcyonidium diaphanum	59.0008	-3.3718
Alcyonidium diaphanum	59.0077	-2.89496
Alcyonidium diaphanum	59.0077	-2.89496
Alcyonidium diaphanum	59.0081	-3.36512
Alcyonidium diaphanum	59.0081	-3.36512
Alcyonidium diaphanum	59.0081	-3.36512
Alcyonidium diaphanum	59.0081	-3.36512
Alcyonidium diaphanum	59.0102	-2.94142
Alcyonidium diaphanum	59.0102	-2.94142
Alcyonidium diaphanum	59.0156	-2.92651
Alcyonidium diaphanum	59.0156	-2.92651
Alcyonidium diaphanum	59.0169	-2.85939
Alcyonidium diaphanum	59.0175	-2.90218
Alcyonidium diaphanum	59.0175	-2.90218
Alcyonidium diaphanum	59.0233	-2.84136
Alcyonidium diaphanum	59.0233	-2.84136
Alcyonidium diaphanum	59.025	-2.86579
Alcyonidium diaphanum	59.025	-2.86579
Alcyonidium diaphanum	59.0285	-2.80193
Alcyonidium diaphanum	59.048	-3.37615
Alcyonidium diaphanum	59.05	-3.00241
Alcyonidium diaphanum	59.05	-3.00241
Alcyonidium diaphanum	59.0646	-2.97841
Alcyonidium diaphanum	59.0646	-2.97841
Alcyonidium diaphanum	59.0916	-2.69467
Alcyonidium diaphanum	59.0916	-2.69467
Alcyonidium diaphanum	59.0916	-2.69467
Alcyonidium diaphanum	59.0916	-2.69467
Alcyonidium diaphanum	59.125	-3.05701
Alcyonidium diaphanum	59.125	-3.05701
Alcyonidium diaphanum	59.1252	-2.91724
Alcyonidium diaphanum	59.1252	-2.91724
Alcyonidium diaphanum	59.1252	-2.91724
Alcyonidium diaphanum	59.1252	-2.91724
Alcyonidium diaphanum	59.1268	-2.94086
Alcyonidium diaphanum	59.1279	-3.04312
Alcyonidium diaphanum	59.1279	-3.04312
Alcyonidium diaphanum	59.1381	-2.72532
Alcyonidium diaphanum	59.1381	-2.72532
Alcyonidium diaphanum	59.1447	-2.95447
Alcyonidium diaphanum	59.1447	-2.95447
Alcyonidium diaphanum	59.1487	-3.12768
Alcyonidium diaphanum	59.1487	-3.12768
Alcyonidium diaphanum	59.1487	-3.12768
Alcyonidium diaphanum	59.1487	-3.12768
Alcyonidium diaphanum	59.1572	-2.97056
Alcyonidium diaphanum	59.1572	-2.97056
Alcyonidium diaphanum	59.1652	-2.69441
Alcyonidium diaphanum	59.1652	-2.69441
Alcyonidium diaphanum	59.1652	-2.69441
Alcyonidium diaphanum	59.1652	-2.69441
Alcyonidium diaphanum	59.1712	-3.12317
Alcyonidium diaphanum	59.1712	-3.12317
Alcyonidium diaphanum	59.1715	-2.79902
Alcyonidium diaphanum	59.1733	-2.69283
Alcyonidium diaphanum	59.1733	-2.69283
Alcyonidium diaphanum	59.1733	-2.69283
Alcyonidium diaphanum	59.1733	-2.69283
Alcyonidium diaphanum	59.1745	-2.12476
Alcyonidium diaphanum	59.1755	-2.92384
Alcyonidium diaphanum	59.1755	-2.92384
Alcyonidium diaphanum	59.1842	-2.96083
Alcyonidium diaphanum	59.1842	-2.96083
Alcyonidium diaphanum	59.1885	-2.9767
Alcyonidium diaphanum	59.1885	-2.9767
Alcyonidium diaphanum	59.1892	-2.97075
Alcyonidium diaphanum	59.1911	-2.71595
Alcyonidium diaphanum	59.1911	-2.71595
Alcyonidium diaphanum	59.1927	-2.59169
Alcyonidium diaphanum	59.1927	-2.59169
Alcyonidium diaphanum	59.1959	-2.65827
Alcyonidium diaphanum	59.1959	-2.65827
Alcyonidium diaphanum	59.2153	-2.55879
Alcyonidium diaphanum	59.2153	-2.55879
Alcyonidium diaphanum	59.2162	-2.73048
Alcyonidium diaphanum	59.2162	-2.73048
Alcyonidium diaphanum	59.22	-2.69553
Alcyonidium diaphanum	59.22	-2.69553
Alcyonidium diaphanum	59.2205	-2.58341
Alcyonidium diaphanum	59.2205	-2.58341
Alcyonidium diaphanum	59.2261	-2.7342
Alcyonidium diaphanum	59.2261	-2.7342
Alcyonidium diaphanum	59.2394	-2.75377
Alcyonidium diaphanum	59.2394	-2.75377
Alcyonidium diaphanum	59.2407	-2.48032
Alcyonidium diaphanum	59.2407	-2.48032
Alcyonidium diaphanum	59.2472	-2.64874
Alcyonidium diaphanum	59.2472	-2.64874
Alcyonidium diaphanum	59.2668	-2.48595
Alcyonidium diaphanum	59.2668	-2.48595
Alcyonidium diaphanum	59.2716	-2.38425
Alcyonidium diaphanum	59.2716	-2.38425
Alcyonidium diaphanum	59.2851	-2.36159
Alcyonidium diaphanum	59.2851	-2.36159
Alcyonidium diaphanum	59.2932	-2.60747
Alcyonidium diaphanum	59.2932	-2.60747
Alcyonidium diaphanum	59.2981	-2.51625
Alcyonidium diaphanum	59.2981	-2.51625
Alcyonidium diaphanum	59.3031	-2.37056
Alcyonidium diaphanum	59.3031	-2.37056
Alcyonidium diaphanum	59.3039	-2.62874
Alcyonidium diaphanum	59.3039	-2.62874
Alcyonidium diaphanum	59.3059	-2.58662
Alcyonidium diaphanum	59.3059	-2.58662
Alcyonidium diaphanum	59.3119	-2.41633
Alcyonidium diaphanum	59.3119	-2.41633
Alcyonidium diaphanum	59.3219	-2.60272
Alcyonidium diaphanum	59.3219	-2.60272
Alcyonidium diaphanum	59.324	-2.55179
Alcyonidium diaphanum	59.324	-2.55179
Alcyonidium diaphanum	59.324	-2.55179
Alcyonidium diaphanum	59.324	-2.55179
Alcyonidium diaphanum	59.333	-2.53436
Alcyonidium diaphanum	59.333	-2.53436
Alcyonidium diaphanum	59.3356	-2.56956
Alcyonidium diaphanum	59.3356	-2.56956
Alcyonidium diaphanum	59.3393	-2.87202
Alcyonidium diaphanum	59.3393	-2.87202
Alcyonidium diaphanum	59.3402	-2.86325
Alcyonidium diaphanum	59.3402	-2.86325
Alcyonidium diaphanum	59.3528	-2.86005
Alcyonidium diaphanum	59.3528	-2.86005
Alcyonidium diaphanum	59.3528	-2.86005
Alcyonidium diaphanum	59.3528	-2.86005
Alcyonidium diaphanum	59.3591	-2.86373
Alcyonidium diaphanum	59.3591	-2.86373
Alcyonidium diaphanum	59.3591	-2.86373
Alcyonidium diaphanum	59.3591	-2.86373
Alcyonidium diaphanum	59.3678	-2.90267
Alcyonidium diaphanum	59.3678	-2.90267
Alcyonidium diaphanum	59.3714	-2.90276
Alcyonidium diaphanum	59.3714	-2.90276
Alcyonidium diaphanum	59.3743	-2.86764
Alcyonidium diaphanum	59.3743	-2.86764
Alcyonidium diaphanum	59.3768	-2.9029
Alcyonidium diaphanum	59.3768	-2.9029
Alcyonidium diaphanum	59.377	-2.86595
Alcyonidium diaphanum	59.377	-2.86595
Alcyonidium diaphanum	59.3804	-2.90476
Alcyonidium diaphanum	59.3804	-2.90476
Alcyonidium diaphanum	59.3849	-2.89432
Alcyonidium diaphanum	59.3849	-2.89432
Alcyonidium diaphanum	60.1197	-1.12182
Alcyonidium diaphanum	60.1197	-1.12182
Alcyonidium diaphanum	60.1314	-0.997291
Alcyonidium diaphanum	60.1314	-0.997291
Alcyonidium diaphanum	60.1623	-1.434
Alcyonidium diaphanum	60.336	-0.867834
Alcyonidium diaphanum	60.336	-0.867834
Alcyonidium diaphanum	60.3617	-1.05005
Alcyonidium diaphanum	60.3617	-1.05005
Alcyonidium diaphanum	60.3925	-1.09271
Alcyonidium diaphanum	60.3925	-1.09271
Alcyonidium diaphanum	60.3943	-1.09629
Alcyonidium diaphanum	60.3943	-1.09629
Alcyonidium diaphanum	60.3962	-1.1162
Alcyonidium diaphanum	60.3962	-1.1162
Alcyonidium diaphanum	60.4782	-1.023
Alcyonidium diaphanum	60.4782	-1.023
Alcyonidium diaphanum	60.6333	-0.987228
Alcyonidium diaphanum	60.6333	-0.987228
Alcyonidium diaphanum	60.7006	-0.977785
Alcyonidium diaphanum	60.7006	-0.977785
Alcyonidium diaphanum	60.7214	-0.997289
Alcyonidium diaphanum	60.7214	-0.997289
Alcyonidium diaphanum	60.8605	-0.871414
Alcyonidium diaphanum	60.8605	-0.871414
Alcyonidium diaphanum	60.8613	-0.869542
Alcyonidium diaphanum	60.8613	-0.869542
Alcyonidium gelatinosum	54.7699	-4.04592
Alcyonidium gelatinosum	54.7699	-4.04592
Alcyonidium gelatinosum	54.7706	-4.00708
Alcyonidium gelatinosum	54.7706	-4.00708
Alcyonidium gelatinosum	55.3485	-5.16705
Alcyonidium gelatinosum	55.3835	-5.52245
Alcyonidium gelatinosum	55.3835	-5.52245
Alcyonidium gelatinosum	55.4341	-4.70306
Alcyonidium gelatinosum	55.4341	-4.70306
Alcyonidium gelatinosum	55.4798	-5.08613
Alcyonidium gelatinosum	55.4798	-5.08613
Alcyonidium gelatinosum	55.4991	-5.50742
Alcyonidium gelatinosum	55.4991	-5.50742
Alcyonidium gelatinosum	55.5748	-5.46973
Alcyonidium gelatinosum	55.5748	-5.46973
Alcyonidium gelatinosum	55.6101	-5.12655
Alcyonidium gelatinosum	55.6101	-5.12655
Alcyonidium gelatinosum	55.7343	-5.63915
Alcyonidium gelatinosum	55.7458	-6.36665
Alcyonidium gelatinosum	55.7458	-6.36665
Alcyonidium gelatinosum	55.7704	-5.11545
Alcyonidium gelatinosum	55.7704	-5.11545
Alcyonidium gelatinosum	55.8022	-5.13715
Alcyonidium gelatinosum	55.8022	-5.13715
Alcyonidium gelatinosum	55.8263	-5.21416
Alcyonidium gelatinosum	55.8263	-5.21416
Alcyonidium gelatinosum	55.8263	-5.21416
Alcyonidium gelatinosum	55.8352	-5.9004
Alcyonidium gelatinosum	55.8352	-5.9004
Alcyonidium gelatinosum	55.8413	-2.06228
Alcyonidium gelatinosum	55.8413	-2.06228
Alcyonidium gelatinosum	55.8454	-5.02717
Alcyonidium gelatinosum	55.8454	-5.02717
Alcyonidium gelatinosum	55.8468	-5.15352
Alcyonidium gelatinosum	55.8468	-5.15352
Alcyonidium gelatinosum	55.848	-5.265
Alcyonidium gelatinosum	55.8483	-5.26553
Alcyonidium gelatinosum	55.8483	-5.26553
Alcyonidium gelatinosum	55.8639	-5.38835
Alcyonidium gelatinosum	55.8639	-5.38835
Alcyonidium gelatinosum	55.8782	-2.09431
Alcyonidium gelatinosum	55.8782	-2.09431
Alcyonidium gelatinosum	55.8854	-6.12628
Alcyonidium gelatinosum	55.8854	-6.12628
Alcyonidium gelatinosum	55.8867	-5.34394
Alcyonidium gelatinosum	55.8867	-5.34394
Alcyonidium gelatinosum	55.8867	-5.34394
Alcyonidium gelatinosum	55.888	-2.12472
Alcyonidium gelatinosum	55.888	-2.12472
Alcyonidium gelatinosum	55.8902	-5.41145
Alcyonidium gelatinosum	55.8902	-5.41145
Alcyonidium gelatinosum	55.8948	-5.40706
Alcyonidium gelatinosum	55.8994	-2.13156
Alcyonidium gelatinosum	55.9178	-5.70211
Alcyonidium gelatinosum	55.9178	-5.70211
Alcyonidium gelatinosum	55.9178	-5.70211
Alcyonidium gelatinosum	55.9178	-5.70211
Alcyonidium gelatinosum	55.9186	-5.15616
Alcyonidium gelatinosum	55.9186	-5.15616
Alcyonidium gelatinosum	55.9193	-5.68303
Alcyonidium gelatinosum	55.9193	-5.68303
Alcyonidium gelatinosum	55.9197	-5.69909
Alcyonidium gelatinosum	55.9197	-5.69909
Alcyonidium gelatinosum	55.9211	-5.70236
Alcyonidium gelatinosum	55.9219	-5.68648
Alcyonidium gelatinosum	55.9219	-5.68648
Alcyonidium gelatinosum	55.9221	-2.19044
Alcyonidium gelatinosum	55.9221	-2.19044
Alcyonidium gelatinosum	55.9262	-5.6901
Alcyonidium gelatinosum	55.9262	-5.6901
Alcyonidium gelatinosum	55.9276	-5.70465
Alcyonidium gelatinosum	55.9276	-5.70465
Alcyonidium gelatinosum	55.9277	-5.70305
Alcyonidium gelatinosum	55.9277	-5.70305
Alcyonidium gelatinosum	55.9277	-5.70305
Alcyonidium gelatinosum	55.9277	-5.70305
Alcyonidium gelatinosum	55.9316	-5.69061
Alcyonidium gelatinosum	55.9316	-5.69061
Alcyonidium gelatinosum	55.932	-5.70827
Alcyonidium gelatinosum	55.932	-5.70827
Alcyonidium gelatinosum	55.932	-5.70827
Alcyonidium gelatinosum	55.932	-5.70827
Alcyonidium gelatinosum	55.9328	-5.19736
Alcyonidium gelatinosum	55.9328	-5.19736
Alcyonidium gelatinosum	55.9356	-5.70702
Alcyonidium gelatinosum	55.9356	-5.70702
Alcyonidium gelatinosum	55.9365	-5.7087
Alcyonidium gelatinosum	55.9365	-5.7087
Alcyonidium gelatinosum	55.9389	-5.71854
Alcyonidium gelatinosum	55.9389	-5.71854
Alcyonidium gelatinosum	55.9416	-4.87929
Alcyonidium gelatinosum	55.9416	-4.87929
Alcyonidium gelatinosum	55.9429	-5.70291
Alcyonidium gelatinosum	55.9429	-5.70291
Alcyonidium gelatinosum	55.9446	-5.70628
Alcyonidium gelatinosum	55.9446	-5.70628
Alcyonidium gelatinosum	55.9453	-5.71435
Alcyonidium gelatinosum	55.9453	-5.71435
Alcyonidium gelatinosum	55.9457	-4.8998
Alcyonidium gelatinosum	55.9471	-5.71293
Alcyonidium gelatinosum	55.9471	-5.71293
Alcyonidium gelatinosum	55.948	-5.71301
Alcyonidium gelatinosum	55.948	-5.71301
Alcyonidium gelatinosum	55.948	-5.71301
Alcyonidium gelatinosum	55.948	-5.71301
Alcyonidium gelatinosum	55.9489	-5.7147
Alcyonidium gelatinosum	55.9489	-5.7147
Alcyonidium gelatinosum	55.9494	-5.66667
Alcyonidium gelatinosum	55.9494	-5.66667
Alcyonidium gelatinosum	55.9495	-5.72277
Alcyonidium gelatinosum	55.9495	-5.72277
Alcyonidium gelatinosum	55.9498	-5.71318
Alcyonidium gelatinosum	55.9498	-5.71318
Alcyonidium gelatinosum	55.9498	-5.71318
Alcyonidium gelatinosum	55.9498	-5.71318
Alcyonidium gelatinosum	55.9518	-5.70521
Alcyonidium gelatinosum	55.9575	-5.67506
Alcyonidium gelatinosum	55.9602	-5.69654
Alcyonidium gelatinosum	55.9602	-5.69654
Alcyonidium gelatinosum	55.9609	-5.08267
Alcyonidium gelatinosum	55.9609	-5.08267
Alcyonidium gelatinosum	55.962	-5.083
Alcyonidium gelatinosum	55.9624	-5.68553
Alcyonidium gelatinosum	55.9624	-5.68553
Alcyonidium gelatinosum	55.9629	-5.66794
Alcyonidium gelatinosum	55.9629	-5.66794
Alcyonidium gelatinosum	55.9649	-5.65903
Alcyonidium gelatinosum	55.9678	-5.88809
Alcyonidium gelatinosum	55.9678	-5.88809
Alcyonidium gelatinosum	55.968	-5.883
Alcyonidium gelatinosum	55.975	-5.865
Alcyonidium gelatinosum	55.9766	-5.86651
Alcyonidium gelatinosum	55.9766	-5.86651
Alcyonidium gelatinosum	55.9814	-5.65045
Alcyonidium gelatinosum	55.9814	-5.65045
Alcyonidium gelatinosum	55.9825	-5.65628
Alcyonidium gelatinosum	55.9825	-4.89676
Alcyonidium gelatinosum	55.9825	-4.89676
Alcyonidium gelatinosum	55.983	-4.898
Alcyonidium gelatinosum	55.9858	-5.65407
Alcyonidium gelatinosum	55.9858	-5.65407
Alcyonidium gelatinosum	55.9887	-5.62885
Alcyonidium gelatinosum	55.9887	-5.62885
Alcyonidium gelatinosum	55.9968	-2.4698
Alcyonidium gelatinosum	55.9968	-2.4698
Alcyonidium gelatinosum	56.0001	-5.62813
Alcyonidium gelatinosum	56.0145	-5.59418
Alcyonidium gelatinosum	56.0145	-5.59418
Alcyonidium gelatinosum	56.0215	-5.34597
Alcyonidium gelatinosum	56.0215	-5.34597
Alcyonidium gelatinosum	56.0331	-5.57689
Alcyonidium gelatinosum	56.0554	-2.62628
Alcyonidium gelatinosum	56.0554	-2.62628
Alcyonidium gelatinosum	56.0773	-5.60002
Alcyonidium gelatinosum	56.0773	-5.60002
Alcyonidium gelatinosum	56.0997	-4.84605
Alcyonidium gelatinosum	56.0997	-4.84605
Alcyonidium gelatinosum	56.1164	-4.90199
Alcyonidium gelatinosum	56.1164	-4.90199
Alcyonidium gelatinosum	56.1256	-4.88981
Alcyonidium gelatinosum	56.1256	-4.88981
Alcyonidium gelatinosum	56.1256	-4.88981
Alcyonidium gelatinosum	56.1256	-4.88981
Alcyonidium gelatinosum	56.126	-4.89
Alcyonidium gelatinosum	56.1293	-4.88526
Alcyonidium gelatinosum	56.1293	-4.88526
Alcyonidium gelatinosum	56.1293	-4.88526
Alcyonidium gelatinosum	56.1293	-4.88526
Alcyonidium gelatinosum	56.13	-4.885
Alcyonidium gelatinosum	56.1571	-4.81003
Alcyonidium gelatinosum	56.1571	-4.81003
Alcyonidium gelatinosum	56.158	-4.81
Alcyonidium gelatinosum	56.1687	-5.08158
Alcyonidium gelatinosum	56.1687	-5.08158
Alcyonidium gelatinosum	56.1687	-5.08158
Alcyonidium gelatinosum	56.1714	-5.11725
Alcyonidium gelatinosum	56.1714	-5.11725
Alcyonidium gelatinosum	56.1879	-2.55432
Alcyonidium gelatinosum	56.1879	-2.55432
Alcyonidium gelatinosum	56.1923	-2.56566
Alcyonidium gelatinosum	56.1923	-2.56566
Alcyonidium gelatinosum	56.2115	-5.05598
Alcyonidium gelatinosum	56.2115	-5.05598
Alcyonidium gelatinosum	56.2343	-5.04649
Alcyonidium gelatinosum	56.2343	-5.04649
Alcyonidium gelatinosum	56.2485	-4.97819
Alcyonidium gelatinosum	56.2494	-4.97826
Alcyonidium gelatinosum	56.2494	-4.97826
Alcyonidium gelatinosum	56.2688	-5.63094
Alcyonidium gelatinosum	56.2688	-5.63094
Alcyonidium gelatinosum	56.4445	-6.16403
Alcyonidium gelatinosum	56.4445	-6.16403
Alcyonidium gelatinosum	56.4637	-6.09953
Alcyonidium gelatinosum	56.4637	-6.09953
Alcyonidium gelatinosum	56.4746	-5.60347
Alcyonidium gelatinosum	56.4746	-5.60347
Alcyonidium gelatinosum	56.4801	-6.14681
Alcyonidium gelatinosum	56.4801	-6.14681
Alcyonidium gelatinosum	56.4964	-5.68845
Alcyonidium gelatinosum	56.4964	-5.68845
Alcyonidium gelatinosum	56.5194	-5.35398
Alcyonidium gelatinosum	56.5194	-5.35398
Alcyonidium gelatinosum	56.5194	-5.35398
Alcyonidium gelatinosum	56.5194	-5.35398
Alcyonidium gelatinosum	56.5298	-5.94718
Alcyonidium gelatinosum	56.5298	-5.94718
Alcyonidium gelatinosum	56.5356	-5.9071
Alcyonidium gelatinosum	56.5356	-5.9071
Alcyonidium gelatinosum	56.5373	-5.91052
Alcyonidium gelatinosum	56.5373	-5.91052
Alcyonidium gelatinosum	56.5561	-5.45817
Alcyonidium gelatinosum	56.5561	-5.45817
Alcyonidium gelatinosum	56.5561	-5.45817
Alcyonidium gelatinosum	56.5561	-5.45817
Alcyonidium gelatinosum	56.5584	-6.32967
Alcyonidium gelatinosum	56.5584	-6.32967
Alcyonidium gelatinosum	56.5826	-5.98528
Alcyonidium gelatinosum	56.5826	-5.98528
Alcyonidium gelatinosum	56.583	-5.99999
Alcyonidium gelatinosum	56.583	-5.99999
Alcyonidium gelatinosum	56.5855	-5.45688
Alcyonidium gelatinosum	56.5864	-6.00525
Alcyonidium gelatinosum	56.5864	-6.00525
Alcyonidium gelatinosum	56.5883	-6.00381
Alcyonidium gelatinosum	56.5883	-6.00381
Alcyonidium gelatinosum	56.5917	-6.33184
Alcyonidium gelatinosum	56.5917	-6.33184
Alcyonidium gelatinosum	56.6002	-6.31977
Alcyonidium gelatinosum	56.6002	-6.31977
Alcyonidium gelatinosum	56.6141	-6.03917
Alcyonidium gelatinosum	56.6141	-6.03917
Alcyonidium gelatinosum	56.6248	-6.04195
Alcyonidium gelatinosum	56.6288	-6.05706
Alcyonidium gelatinosum	56.6288	-6.05706
Alcyonidium gelatinosum	56.6411	-6.17428
Alcyonidium gelatinosum	56.6411	-6.17428
Alcyonidium gelatinosum	56.6411	-6.17428
Alcyonidium gelatinosum	56.6411	-6.17428
Alcyonidium gelatinosum	56.6426	-6.18423
Alcyonidium gelatinosum	56.6426	-6.18423
Alcyonidium gelatinosum	56.6462	-6.02138
Alcyonidium gelatinosum	56.6462	-6.02138
Alcyonidium gelatinosum	56.6544	-6.01736
Alcyonidium gelatinosum	56.6544	-6.01736
Alcyonidium gelatinosum	56.6555	-5.89665
Alcyonidium gelatinosum	56.6555	-5.89665
Alcyonidium gelatinosum	56.6563	-6.1237
Alcyonidium gelatinosum	56.6563	-6.1237
Alcyonidium gelatinosum	56.657	-6.12868
Alcyonidium gelatinosum	56.657	-6.12868
Alcyonidium gelatinosum	56.67	-5.97982
Alcyonidium gelatinosum	56.67	-5.97982
Alcyonidium gelatinosum	56.6817	-5.95164
Alcyonidium gelatinosum	56.6817	-5.95164
Alcyonidium gelatinosum	56.6836	-6.1414
Alcyonidium gelatinosum	56.6836	-6.1414
Alcyonidium gelatinosum	56.6836	-6.1414
Alcyonidium gelatinosum	56.6836	-6.1414
Alcyonidium gelatinosum	56.6882	-6.11248
Alcyonidium gelatinosum	56.6882	-6.11248
Alcyonidium gelatinosum	56.69	-5.17
Alcyonidium gelatinosum	56.6908	-5.80388
Alcyonidium gelatinosum	56.6908	-5.80388
Alcyonidium gelatinosum	56.6914	-5.1732
Alcyonidium gelatinosum	56.6914	-5.1732
Alcyonidium gelatinosum	56.716	-6.22183
Alcyonidium gelatinosum	56.716	-6.22183
Alcyonidium gelatinosum	56.7549	-6.18855
Alcyonidium gelatinosum	56.7549	-6.18855
Alcyonidium gelatinosum	56.7625	-6.09442
Alcyonidium gelatinosum	56.7625	-6.09442
Alcyonidium gelatinosum	56.7625	-6.09442
Alcyonidium gelatinosum	56.7625	-6.09442
Alcyonidium gelatinosum	56.7637	-6.05688
Alcyonidium gelatinosum	56.7637	-6.05688
Alcyonidium gelatinosum	56.7637	-6.05688
Alcyonidium gelatinosum	56.7637	-6.05688
Alcyonidium gelatinosum	56.8011	-6.09535
Alcyonidium gelatinosum	56.8011	-6.09535
Alcyonidium gelatinosum	56.8088	-5.85682
Alcyonidium gelatinosum	56.8088	-5.85682
Alcyonidium gelatinosum	56.8322	-6.2267
Alcyonidium gelatinosum	56.8471	-5.78035
Alcyonidium gelatinosum	56.8471	-5.78035
Alcyonidium gelatinosum	56.8581	-5.71252
Alcyonidium gelatinosum	56.8718	-6.02589
Alcyonidium gelatinosum	56.8718	-6.02589
Alcyonidium gelatinosum	56.8718	-6.02589
Alcyonidium gelatinosum	56.8718	-6.02589
Alcyonidium gelatinosum	56.8718	-6.02589
Alcyonidium gelatinosum	56.8718	-6.02589
Alcyonidium gelatinosum	56.8727	-6.02599
Alcyonidium gelatinosum	56.8727	-6.02599
Alcyonidium gelatinosum	56.8914	-5.74212
Alcyonidium gelatinosum	56.8914	-5.74212
Alcyonidium gelatinosum	56.892	-5.742
Alcyonidium gelatinosum	56.9726	-6.66924
Alcyonidium gelatinosum	56.9726	-6.66924
Alcyonidium gelatinosum	57.0182	-5.74003
Alcyonidium gelatinosum	57.0182	-5.74003
Alcyonidium gelatinosum	57.0266	-5.72933
Alcyonidium gelatinosum	57.0266	-5.72933
Alcyonidium gelatinosum	57.0267	-5.7887
Alcyonidium gelatinosum	57.0267	-5.7887
Alcyonidium gelatinosum	57.0978	-5.50851
Alcyonidium gelatinosum	57.0978	-5.50851
Alcyonidium gelatinosum	57.1154	-5.5829
Alcyonidium gelatinosum	57.1154	-5.5829
Alcyonidium gelatinosum	57.1161	-5.55818
Alcyonidium gelatinosum	57.1161	-5.55818
Alcyonidium gelatinosum	57.117	-0.617
Alcyonidium gelatinosum	57.1196	-5.59322
Alcyonidium gelatinosum	57.1196	-5.59322
Alcyonidium gelatinosum	57.1408	-7.30285
Alcyonidium gelatinosum	57.1408	-7.30285
Alcyonidium gelatinosum	57.1408	-7.30285
Alcyonidium gelatinosum	57.1408	-7.30285
Alcyonidium gelatinosum	57.1428	-7.29653
Alcyonidium gelatinosum	57.1428	-7.29653
Alcyonidium gelatinosum	57.1487	-7.3073
Alcyonidium gelatinosum	57.1487	-7.3073
Alcyonidium gelatinosum	57.15	-7.296
Alcyonidium gelatinosum	57.1517	-7.29945
Alcyonidium gelatinosum	57.1517	-7.29945
Alcyonidium gelatinosum	57.1567	-7.24551
Alcyonidium gelatinosum	57.1567	-7.24551
Alcyonidium gelatinosum	57.1855	-5.71057
Alcyonidium gelatinosum	57.1855	-5.71057
Alcyonidium gelatinosum	57.1887	-7.25339
Alcyonidium gelatinosum	57.1887	-7.25339
Alcyonidium gelatinosum	57.1924	-7.2307
Alcyonidium gelatinosum	57.1924	-7.2307
Alcyonidium gelatinosum	57.2134	-7.28676
Alcyonidium gelatinosum	57.2134	-7.28676
Alcyonidium gelatinosum	57.2145	-7.26203
Alcyonidium gelatinosum	57.2145	-7.26203
Alcyonidium gelatinosum	57.2145	-7.26203
Alcyonidium gelatinosum	57.2145	-7.26203
Alcyonidium gelatinosum	57.2145	-7.26203
Alcyonidium gelatinosum	57.2145	-7.26203
Alcyonidium gelatinosum	57.2145	-7.26203
Alcyonidium gelatinosum	57.2145	-7.26203
Alcyonidium gelatinosum	57.2153	-7.26381
Alcyonidium gelatinosum	57.2153	-7.26381
Alcyonidium gelatinosum	57.2171	-6.40168
Alcyonidium gelatinosum	57.2171	-6.40168
Alcyonidium gelatinosum	57.2228	-7.29972
Alcyonidium gelatinosum	57.2228	-7.29972
Alcyonidium gelatinosum	57.2253	-7.3034
Alcyonidium gelatinosum	57.2253	-7.3034
Alcyonidium gelatinosum	57.2253	-7.3034
Alcyonidium gelatinosum	57.2253	-7.3034
Alcyonidium gelatinosum	57.2253	-5.41454
Alcyonidium gelatinosum	57.2253	-5.41454
Alcyonidium gelatinosum	57.2291	-7.25747
Alcyonidium gelatinosum	57.2291	-7.25747
Alcyonidium gelatinosum	57.2291	-7.25747
Alcyonidium gelatinosum	57.2291	-7.25747
Alcyonidium gelatinosum	57.2297	-7.30734
Alcyonidium gelatinosum	57.2297	-7.30734
Alcyonidium gelatinosum	57.2301	-7.31737
Alcyonidium gelatinosum	57.2301	-7.31737
Alcyonidium gelatinosum	57.2346	-7.25329
Alcyonidium gelatinosum	57.2346	-7.25329
Alcyonidium gelatinosum	57.2346	-7.25329
Alcyonidium gelatinosum	57.2346	-7.25329
Alcyonidium gelatinosum	57.2358	-7.35469
Alcyonidium gelatinosum	57.2358	-7.35469
Alcyonidium gelatinosum	57.2358	-7.35469
Alcyonidium gelatinosum	57.2358	-7.35469
Alcyonidium gelatinosum	57.2507	-5.47328
Alcyonidium gelatinosum	57.2507	-5.47328
Alcyonidium gelatinosum	57.2507	-5.47328
Alcyonidium gelatinosum	57.2507	-5.47328
Alcyonidium gelatinosum	57.2507	-5.47328
Alcyonidium gelatinosum	57.2507	-5.47328
Alcyonidium gelatinosum	57.2548	-5.6462
Alcyonidium gelatinosum	57.2548	-5.6462
Alcyonidium gelatinosum	57.2569	-5.60493
Alcyonidium gelatinosum	57.2569	-5.60493
Alcyonidium gelatinosum	57.2687	-5.5171
Alcyonidium gelatinosum	57.2716	-5.59309
Alcyonidium gelatinosum	57.2716	-5.59309
Alcyonidium gelatinosum	57.2979	-5.4877
Alcyonidium gelatinosum	57.2979	-5.4877
Alcyonidium gelatinosum	57.2979	-5.4877
Alcyonidium gelatinosum	57.2979	-5.4877
Alcyonidium gelatinosum	57.3024	-5.48813
Alcyonidium gelatinosum	57.3024	-5.48813
Alcyonidium gelatinosum	57.327	-5.69824
Alcyonidium gelatinosum	57.327	-5.69824
Alcyonidium gelatinosum	57.329	-6.39014
Alcyonidium gelatinosum	57.329	-6.39014
Alcyonidium gelatinosum	57.3417	-5.68808
Alcyonidium gelatinosum	57.3417	-5.68808
Alcyonidium gelatinosum	57.3578	-5.56658
Alcyonidium gelatinosum	57.3578	-5.56658
Alcyonidium gelatinosum	57.3845	-5.60747
Alcyonidium gelatinosum	57.3845	-5.60747
Alcyonidium gelatinosum	57.3977	-5.6171
Alcyonidium gelatinosum	57.3977	-5.6171
Alcyonidium gelatinosum	57.4093	-6.53643
Alcyonidium gelatinosum	57.4093	-6.53643
Alcyonidium gelatinosum	57.4269	-7.24083
Alcyonidium gelatinosum	57.4269	-7.24083
Alcyonidium gelatinosum	57.5314	-5.62533
Alcyonidium gelatinosum	57.5314	-5.62533
Alcyonidium gelatinosum	57.533	-6.13263
Alcyonidium gelatinosum	57.5527	-7.32926
Alcyonidium gelatinosum	57.5527	-7.32926
Alcyonidium gelatinosum	57.5542	-7.27255
Alcyonidium gelatinosum	57.5552	-7.27102
Alcyonidium gelatinosum	57.5552	-7.27102
Alcyonidium gelatinosum	57.5562	-7.26948
Alcyonidium gelatinosum	57.5574	-7.17423
Alcyonidium gelatinosum	57.5574	-7.17423
Alcyonidium gelatinosum	57.5579	-7.26974
Alcyonidium gelatinosum	57.5579	-7.26974
Alcyonidium gelatinosum	57.559	-7.135
Alcyonidium gelatinosum	57.56	-7.17627
[truncated: 18,116 more rows]
